# Supplementary material for: Whole genome sequencing of metastatic colorectal cancer reveals prior treatment effects and specific metastasis features
Source: Nat Commun. 2021 Jan 25;12:574. doi: 10.1038/s41467-020-20887-6 (PMC7835235; doi:10.1038/s41467-020-20887-6)
Supplement: Supplementary file 4 — Supplementary Data 1 [file 41467_2020_20887_MOESM4_ESM.xlsx]

## Sheet: S Data 1 Affected chrom. reg.
Supplementary Data 1: Affected chromosomal regions
Amplifications
Gistic region	Chromosome	Start position (bp)	End position (bp)	Cytoband	% Samples with gain	Genes in region (N)	Gene symbols
Amplification Peak 1	3	197179281	197194644	3q29	34.965	0	BDH1 (Nearest)
Amplification Peak 2	5	40632242	40780638	5p13.1	37.7622	3	TTC33, PRKAA1, PTGER4
Amplification Peak 3	6	29920452	29920452	6p22.1	48.0186	0	GPX6 (Nearest)
Amplification Peak 4	6	42185981	42203517	6p21.1	50.8159	1	TRERF1
Amplification Peak 5	7	12354963	12385143	7p21.3	74.1259	1	VWDE
Amplification Peak 6	7	47865139	47865139	7p12.3	75.2914	0	C7orf69 (Nearest)
Amplification Peak 7	7	116447932	116491860	7q31.2	61.0723	1	CAPZA2
Amplification Peak 8	7	142138001	142175000	7q34	62.704	0	PRSS58 (Nearest)
Amplification Peak 9	8	41798132	41800978	8p11.21	41.0256	1	KAT6A
Amplification Peak 10	8	128619069	128620000	8q24.21	74.1259	0	CASC8 (Nearest)
Amplification Peak 11	9	140386412	140427000	9q34.3	31.7016	1	PNPLA7
Amplification Peak 12	10	80409307	80524369	10q22.3	20.0466	0	LINC00856 (Nearest)
Amplification Peak 13	11	2225354	2233843	11p15.5	39.1608	0	MIR4686 (Nearest)
Amplification Peak 14	11	69436788	69468349	11q13.3	27.5058	1	CCND1
Amplification Peak 15	12	4382739	4421000	12p13.32	35.4312	1	CCND2
Amplification Peak 16	13	28524929	28548313	13q12.2	75.9907	1	CDX2
Amplification Peak 17	13	73794870	73818245	13q22.1	73.6597	0	KLF5 (Nearest)
Amplification Peak 18	14	59220694	59220695	14q23.1	26.5734	0	DACT1 (Nearest)
Amplification Peak 19	16	31800253	31803075	16p11.2	38.4615	0	ZNF720 (Nearest)
Amplification Peak 20	16	52650094	52655000	16q12.2	31.7016	0	CASC16 (Nearest)
Amplification Peak 21	17	37828500	37892504	17q12	31.4685	3	ERBB2, MIEN1, PGAP3
Amplification Peak 22	18	548383	583221	18p11.32	24.4755	1	CETN1
Amplification Peak 23	20	9303001	9305264	20p12.2	55.2448	1	PLCB4
Amplification Peak 24	20	20773039	20794950	20p11.23	64.3357	0	RALGAPA2 (Nearest)
Amplification Peak 25	20	27869569	29456071	20q11.1	84.1492	0	FRG1BP (Nearest)
Amplification Peak 26	20	43035226	43057136	20q13.12	86.4802	1	HNF4A
Amplification Peak 27	20	62767996	62771973	20q13.33	87.1795	0	MYT1 (Nearest)
Amplification Peak 28	22	29065884	29065884	22q12.1	36.3636	0	TTC28 (Nearest)
Amplification Peak 29	X	11731387	11731389	Xp22.2	39.8601	0	MSL3 (Nearest)
Deletions
Gistic region	Chromosome	Start position (bp)	End position (bp)	Cytoband	% Samples with loss	Genes in region (N)	Gene symbols
Deletion Peak 1	1	26785157	26819150	1p36.11	62.9371	2	HMGN2, DHDDS
Deletion Peak 2	1	48988435	50495205	1p33	55.0117	2	BEND5, AGBL4
Deletion Peak 3	3	59732998	61238017	3p14.2	59.9068	1	FHIT
Deletion Peak 4	3	174577094	175525194	3q26.31	25.641	2	NAALADL2-AS3, NAALADL2
Deletion Peak 5	4	4420535	4561242	4p16.3	63.1702	2	STX18-AS1, STX18
Deletion Peak 6	4	91046098	92529551	4q22.1	70.8625	1	CCSER1
Deletion Peak 7	4	185291160	185400186	4q35.1	67.8322	1	IRF2
Deletion Peak 8	5	58260969	59786016	5q12.1	49.1841	2	PART1, PDE4D
Deletion Peak 9	6	1620459	2246153	6p25.3	17.4825	1	GMDS
Deletion Peak 10	6	161767029	163148992	6q26	45.2214	2	PACRG, PRKN
Deletion Peak 11	8	22418642	22442913	8p21.3	76.9231	2	SORBS3, PDLIM2
Deletion Peak 12	9	21953398	21979401	9p21.3	31.7016	3	CDKN2A, MTAP, CDKN2A-DT
Deletion Peak 13	10	52750124	54059319	10q21.1	34.0326	3	PRKG1-AS1, CSTF2T, PRKG1
Deletion Peak 14	10	89622751	89743858	10q23.31	38.4615	1	PTEN
Deletion Peak 15	14	66968475	67649231	14q23.3	50.1166	1	GPHN
Deletion Peak 16	15	67354618	67493635	15q22.33	40.3263	2	SMAD3, AAGAB
Deletion Peak 17	16	6068617	7763642	16p13.3	50.3497	1	RBFOX1
Deletion Peak 18	16	78132001	79248600	16q23.1	32.1678	1	WWOX
Deletion Peak 19	17	11914794	12050989	17p12	74.359	1	MAP2K4
Deletion Peak 20	18	36781485	37336884	18q12.2	80.6527	1	MIR924HG
Deletion Peak 21	18	48556180	48618535	18q21.2	83.4499	1	SMAD4
Deletion Peak 22	18	77904231	77943701	18q23	84.6154	2	PARD6G-AS1, PARD6G
Deletion Peak 23	19	1259512	1270462	19p13.3	50.5828	2	CIRBP, CIRBP-AS1
Deletion Peak 24	20	14864894	14910538	20p12.1	54.0793	2	MACROD2-AS1, MACROD2
Deletion Peak 25	22	28370054	29090471	22q12.1	48.7179	3	CHEK2, TTC28, TTC28-AS1
Deletion Peak 26	X	7136881	7273354	Xp22.31	36.3636	1	STS
