# Supplementary material for: Whole genome sequencing of metastatic colorectal cancer reveals prior treatment effects and specific metastasis features
Source: Nat Commun. 2021 Jan 25;12:574. doi: 10.1038/s41467-020-20887-6 (PMC7835235; doi:10.1038/s41467-020-20887-6)
Supplement: Supplementary file 5 — Supplementary Data 2 [file 41467_2020_20887_MOESM5_ESM.xlsx]

## Sheet: S Data 2 sigs vs prior treat
Supplementary Data 2: Prior treatment signatures
Prior Treatment	Signature	Mann-Whitney p-value	FDR Hochberg	Median contribution untreated	Median contribution pre-treated
Chemo+Rad	SBS1	5.071e-07	1.0142e-05	16.2657	9.46458
Chemo+Rad	DBS9	1.29e-05	0.0002451	13.7211	6.32643
Chemo+Rad	SBS17b	0.0003697	0.0062849	2.16524	5.76926
Chemo+Rad	SBS35	0.00035491	0.0062849	0	1.20116
Chemo+Rad	DBS5	0.00068618	0.0109789	3.5596	6.10892
Chemo+Rad	SBS18	0.00385005	0.0577508	10.6342	7.32764
Chemo+Rad	DBS2	0.00602038	0.0842853	18.3186	20.4986
Chemo+Rad	SBS40	0.0155436	0.202067	3.94247	0
Chemo+Rad	DBS11	0.0233042	0.279651	7.02315	8.27626
Chemo+Rad	DBS4	0.0328558	0.361414	17.1389	13.503
Chemo+Rad	SBS44	0.0840605	0.840605	0	0
Chemo+Rad	DBS3	0.911717	0.911717	2.17455	2.56954
Chemo+Rad	DBS6	0.520862	0.911717	9.82811	8.80797
Chemo+Rad	DBS7	0.359106	0.911717	14.2109	12.58
Chemo+Rad	DBS8	0.476993	0.911717	0.290229	0.807307
Chemo+Rad	SBS39	0.641706	0.911717	3.96542	4.08745
Chemo+Rad	SBS41	0.197586	0.911717	6.10617	4.77309
Chemo+Rad	SBS5	0.151491	0.911717	0	0
Chemo+Rad	SBS8	0.415534	0.911717	6.27841	6.81317
Chemo+Rad	SBS9	0.364926	0.911717	2.03489	2.75511
PLAT/PYR	DBS5	5.937e-31	1.1874e-29	3.5596	29.5853
PLAT/PYR	SBS35	2.501e-24	4.7519e-23	0	3.75671
PLAT/PYR	DBS9	6.157e-18	1.10826e-16	13.7211	3.5646
PLAT/PYR	SBS1	9.152e-11	1.55584e-09	16.2657	10.4755
PLAT/PYR	SBS17b	1.151e-08	1.8416e-07	2.16524	5.82172
PLAT/PYR	SBS5	1.657e-07	2.3198e-06	0	0
PLAT/PYR	SBS8	1.621e-07	2.3198e-06	6.27841	10.5135
PLAT/PYR	DBS4	1.508e-05	0.00019604	17.1389	13.0187
PLAT/PYR	DBS6	0.0012679	0.0152148	9.82811	7.0459
PLAT/PYR	DBS7	0.00630058	0.0693064	14.2109	11.5011
PLAT/PYR	SBS40	0.00842841	0.0842841	3.94247	0.633201
PLAT/PYR	SBS44	0.0122684	0.110415	0	0
PLAT/PYR	SBS18	0.0159139	0.127311	10.6342	8.62078
PLAT/PYR	DBS11	0.0557225	0.390058	7.02315	5.1746
PLAT/PYR	DBS2	0.109343	0.642237	18.3186	19.0427
PLAT/PYR	DBS3	0.62832	0.642237	2.17455	2.23243
PLAT/PYR	DBS8	0.642237	0.642237	0.290229	0.254652
PLAT/PYR	SBS39	0.413399	0.642237	3.96542	3.73628
PLAT/PYR	SBS41	0.21929	0.642237	6.10617	5.88216
PLAT/PYR	SBS9	0.597067	0.642237	2.03489	2.1978
PLAT/PYR+target	DBS5	4.764e-34	9.528e-33	3.5596	29.0722
PLAT/PYR+target	SBS35	6.709e-31	1.27471e-29	0	3.84964
PLAT/PYR+target	DBS9	6.884e-16	1.23912e-14	13.7211	3.63617
PLAT/PYR+target	SBS1	1.725e-14	2.9325e-13	16.2657	9.85937
PLAT/PYR+target	SBS17b	1.527e-09	2.4432e-08	2.16524	5.91425
PLAT/PYR+target	SBS5	2.555e-09	3.8325e-08	0	0
PLAT/PYR+target	SBS8	3.678e-08	5.1492e-07	6.27841	10.248
PLAT/PYR+target	DBS4	4.781e-05	0.00062153	17.1389	13.0217
PLAT/PYR+target	SBS18	0.0001704	0.0020448	10.6342	7.82339
PLAT/PYR+target	DBS6	0.00155819	0.0171401	9.82811	7.3621
PLAT/PYR+target	SBS40	0.0029169	0.029169	3.94247	0.378685
PLAT/PYR+target	SBS44	0.0279501	0.251551	0	0
PLAT/PYR+target	DBS7	0.0607579	0.486063	14.2109	10.6622
PLAT/PYR+target	SBS9	0.0958413	0.670889	2.03489	3.0201
PLAT/PYR+target	SBS39	0.130696	0.784177	3.96542	4.52472
PLAT/PYR+target	DBS11	0.507341	0.910919	7.02315	5.88017
PLAT/PYR+target	DBS2	0.910919	0.910919	18.3187	17.9411
PLAT/PYR+target	DBS3	0.592345	0.910919	2.17455	2.58256
PLAT/PYR+target	DBS8	0.241431	0.910919	0.290229	0.233781
PLAT/PYR+target	SBS41	0.423556	0.910919	6.10617	5.57948
PYR	DBS5	4.749e-12	9.498e-11	3.5596	27.0556
PYR	SBS35	1.345e-11	2.5555e-10	0	2.9567
PYR	SBS1	1.619e-08	2.9142e-07	16.2657	8.9086
PYR	DBS9	2.226e-06	3.7842e-05	13.7211	4.08251
PYR	SBS17b	6.362e-06	0.000101792	2.16524	6.3244
PYR	SBS5	0.00076647	0.011497	0	0
PYR	SBS8	0.00118906	0.0166468	6.27841	12.2902
PYR	SBS18	0.00798566	0.103814	10.6342	6.08431
PYR	DBS6	0.0117356	0.140827	9.82811	6.28548
PYR	SBS44	0.0218604	0.240464	0	0
PYR	DBS4	0.0307568	0.285391	17.1389	14.1683
PYR	SBS41	0.0317101	0.285391	6.10617	5.50185
PYR	DBS3	0.111367	0.890938	2.17455	2.77151
PYR	DBS11	0.226388	0.911565	7.02315	5.38429
PYR	DBS2	0.689728	0.911565	18.3186	15.7766
PYR	DBS7	0.496584	0.911565	14.2109	12.6061
PYR	DBS8	0.331742	0.911565	0.290229	0
PYR	SBS39	0.76533	0.911565	3.96542	3.56802
PYR	SBS40	0.254388	0.911565	3.94247	1.59373
PYR	SBS9	0.911565	0.911565	2.03489	2.53666
PYR+target	SBS35	7.141e-11	1.4282e-09	0	1.55925
PYR+target	DBS5	9.455e-08	1.79645e-06	3.5596	16.0765
PYR+target	SBS17b	4.821e-06	8.6778e-05	2.16524	6.57503
PYR+target	DBS9	1.276e-05	0.00021692	13.7211	5.40734
PYR+target	SBS5	0.00017717	0.00283472	0	0
PYR+target	SBS1	0.00037804	0.0056706	16.2657	12.3479
PYR+target	DBS6	0.00115899	0.0162259	9.82811	6.1115
PYR+target	SBS8	0.00451137	0.0586478	6.27841	9.97503
PYR+target	SBS39	0.015119	0.181428	3.96542	5.21754
PYR+target	SBS41	0.0179398	0.197337	6.10617	4.27558
PYR+target	SBS40	0.0282621	0.282621	3.94247	0
PYR+target	DBS3	0.0797526	0.717773	2.17455	3.89843
PYR+target	SBS18	0.0946452	0.757162	10.6342	8.28698
PYR+target	DBS11	0.850856	0.854074	7.02315	5.93891
PYR+target	DBS2	0.457068	0.854074	18.3186	16.7995
PYR+target	DBS4	0.167235	0.854074	17.1389	14.8055
PYR+target	DBS7	0.50017	0.854074	14.2109	14.8753
PYR+target	DBS8	0.854074	0.854074	0.290229	0.417237
PYR+target	SBS44	0.186323	0.854074	0	0
PYR+target	SBS9	0.605463	0.854074	2.03489	2.81679
Targeted	DBS5	9.675e-17	1.935e-15	3.5596	28.3472
Targeted	SBS35	1.764e-16	3.3516e-15	0	3.97786
Targeted	SBS17b	6.517e-10	1.17306e-08	2.16524	12.0199
Targeted	SBS1	9.406e-10	1.59902e-08	16.2657	8.17445
Targeted	DBS9	2.557e-09	4.0912e-08	13.7211	3.47321
Targeted	SBS8	2.929e-08	4.3935e-07	6.27841	11.3795
Targeted	DBS4	7.704e-05	0.00107856	17.1389	11.0912
Targeted	SBS18	0.001184	0.015392	10.6342	7.27542
Targeted	SBS5	0.0028885	0.034662	0	0
Targeted	SBS40	0.0201347	0.221481	3.94247	0
Targeted	SBS41	0.0454593	0.454593	6.10617	4.50089
Targeted	DBS6	0.0708631	0.637768	9.82811	7.76283
Targeted	DBS11	0.917218	0.923828	7.02315	6.38697
Targeted	DBS2	0.923828	0.923828	18.3186	18.3747
Targeted	DBS3	0.398802	0.923828	2.17455	3.42089
Targeted	DBS7	0.609126	0.923828	14.2109	12.5361
Targeted	DBS8	0.549008	0.923828	0.290229	0.319997
Targeted	SBS39	0.224725	0.923828	3.96542	4.00538
Targeted	SBS44	0.56812	0.923828	0	0
Targeted	SBS9	0.864257	0.923828	2.03489	2.1978
TOP	DBS5	8.725e-26	1.745e-24	3.5596	32.513
TOP	SBS35	1.038e-21	1.9722e-20	0	4.00616
TOP	DBS9	1.11e-12	1.998e-11	13.7211	3.67134
TOP	SBS17b	1.622e-10	2.7574e-09	2.16524	9.85428
TOP	SBS1	3.485e-10	5.576e-09	16.2657	9.53127
TOP	SBS8	4.662e-08	6.993e-07	6.27841	10.6625
TOP	SBS5	1.524e-05	0.00021336	0	0
TOP	DBS4	2.099e-05	0.00027287	17.1389	12.7021
TOP	SBS40	0.00010521	0.00126252	3.94247	0
TOP	SBS18	0.0059364	0.0653004	10.6342	7.75728
TOP	DBS6	0.0366079	0.359472	9.82811	7.7235
TOP	DBS7	0.0399414	0.359472	14.2109	11.4033
TOP	SBS44	0.0804389	0.643511	0	0
TOP	DBS11	0.815638	0.934219	7.02315	6.38697
TOP	DBS2	0.796544	0.934219	18.3186	18.3747
TOP	DBS3	0.2808	0.934219	2.17455	2.95095
TOP	DBS8	0.64583	0.934219	0.290229	0.349373
TOP	SBS39	0.641961	0.934219	3.96542	3.80304
TOP	SBS41	0.177743	0.934219	6.10617	4.81002
TOP	SBS9	0.934219	0.934219	2.03489	2.03982
TOP/PYR	SBS35	1.319e-11	2.64e-10	0	3.84761
TOP/PYR	DBS5	5.268e-10	1.0013e-08	3.5596	34.544
TOP/PYR	DBS9	2.134e-08	3.834e-07	13.7211	3.15274
TOP/PYR	SBS1	4.277e-06	7.276e-05	16.2657	9.12399
TOP/PYR	SBS17b	1.6e-05	0.000256	2.16524	7.76301
TOP/PYR	SBS8	0.00055907	0.00838605	6.27841	10.9151
TOP/PYR	DBS4	0.0033962	0.0455577	17.1389	12.2269
TOP/PYR	DBS6	0.00350444	0.0455577	9.82811	5.53335
TOP/PYR	SBS5	0.00485105	0.0582126	0	0
TOP/PYR	SBS18	0.033572	0.355255	10.6342	8.75918
TOP/PYR	SBS40	0.0355255	0.355255	3.94247	1.38803
TOP/PYR	DBS11	0.0527865	0.475078	7.02315	4.43757
TOP/PYR	SBS44	0.0598728	0.478983	0	0
TOP/PYR	SBS41	0.108755	0.652533	6.10617	4.56864
TOP/PYR	SBS9	0.100344	0.652533	2.03489	3.85961
TOP/PYR	DBS2	0.850356	0.850356	18.3186	17.7645
TOP/PYR	DBS3	0.663577	0.850356	2.17455	1.92923
TOP/PYR	DBS7	0.432776	0.850356	14.2109	16.6122
TOP/PYR	DBS8	0.778782	0.850356	0.290229	0.998061
TOP/PYR	SBS39	0.258617	0.850356	3.96542	4.56048
*P-values are derived from the MWU-test (2-sided) and corrected for multiple testing using the FDR (Hochberg) method.
