# Supplementary material for: Whole genome sequencing of metastatic colorectal cancer reveals prior treatment effects and specific metastasis features
Source: Nat Commun. 2021 Jan 25;12:574. doi: 10.1038/s41467-020-20887-6 (PMC7835235; doi:10.1038/s41467-020-20887-6)
Supplement: Supplementary file 6 — Supplementary Data 3 [file 41467_2020_20887_MOESM6_ESM.xlsx]

## Sheet: S Data 3 Outcome analysis
Supplementary Data 3: Outcome Analysis
				all_pt		contains PLAT		PLATPYR		targetmono		TOPPYR
Item	Class	Name	Type	logit(P[Y>=3])	logit(P[Y>=2])	logit(P[Y>=3])	logit(P[Y>=2])	logit(P[Y>=3])	logit(P[Y>=2])	logit(P[Y>=3])	logit(P[Y>=2])	logit(P[Y>=3])	logit(P[Y>=2])
1	Clinical	Gender	binary	NS_uni	NS_uni	0.772806	0.772806	NS_uni	NS_uni	NS_uni	NS_uni	NS_uni	NS_uni
2	Clinical	Age	continuous	NS_uni	NS_uni	NS_uni	NS_uni	NS_uni	NS_uni	NS_uni	NS_uni	NS_uni	NS_uni
3	Clinical	hasSystemicPreTreatment	binary	0.570662	0.570662	NS_uni	NS_uni	NS_uni	NS_uni	-1.13943	-1.13943	-1.09861	-1.09861
4	Clinical	hasRadiotherapyPreTreatment	binary	NS_uni	NS_uni	NS_uni	NS_uni	NS_uni	NS_uni	NS_uni	NS_uni	NS_uni	NS_uni
5	Counts	TMB	continuous	NS_uni	NS_uni	NS_uni	NS_uni	NS_uni	NS_uni	NS_uni	NS_uni	NS_uni	NS_uni
6	Counts	countSV.BND_log	log2-continuous	NS_uni	NS_uni	NS_uni	NS_uni	NS_uni	NS_uni	NS_uni	NS_uni	NS_uni	NS_uni
7	Counts	countSV.DEL_log	log2-continuous	NS_uni	NS_uni	NS_uni	NS_uni	NS_uni	NS_uni	NS_uni	NS_uni	NS_uni	NS_uni
8	Counts	countSV.DUP_log	log2-continuous	NS_uni	NS_uni	NS_uni	NS_uni	NS_uni	NS_uni	1.19412	1.19412	NS_uni	NS_uni
9	Counts	countSV.INS_log	log2-continuous	NS_uni	NS_uni	NS_uni	NS_uni	NS_uni	NS_uni	NS_uni	NS_uni	NS_uni	NS_uni
10	Counts	countSV.INV_log	log2-continuous	NS_uni	NS_uni	NS_uni	NS_uni	NS_uni	NS_uni	NS_uni	NS_uni	NS_uni	NS_uni
11	Counts	DEL4_6_log	log2-continuous	0.0144634	0.0144634	NS_uni	NS_uni	NS_uni	NS_uni	NS_uni	NS_uni	NS_uni	NS_uni
12	Counts	kataegis	categorical	NS_uni	NS_uni	NS_uni	NS_uni	NS_uni	NS_uni	low_#events	low_#events	NS_uni	NS_uni
13	Counts	chromothripsis	binary	NS_uni	NS_uni	NS_uni	NS_uni	low_#events	low_#events	low_#events	low_#events	NS_uni	NS_uni
14	Signatures (abs. contribution)	DBS2_log	log2-continuous	-0.019725	-0.019725	NS_uni	NS_uni	NS_uni	NS_uni	NS_uni	NS_uni	NS_uni	NS_uni
15	Signatures (abs. contribution)	DBS3_log	log2-continuous	NS_uni	NS_uni	NS_uni	NS_uni	NS_uni	NS_uni	NS_uni	NS_uni	NS_uni	NS_uni
16	Signatures (abs. contribution)	DBS4_log	log2-continuous	NS_multi	NS_multi	NS_uni	NS_uni	NS_uni	NS_uni	NS_uni	NS_uni	NS_uni	NS_uni
17	Signatures (abs. contribution)	DBS5_log	log2-continuous	0.125828	0.125828	NS_uni	NS_uni	NS_uni	NS_uni	NS_uni	NS_uni	NS_uni	NS_uni
18	Signatures (abs. contribution)	DBS6_log	log2-continuous	NS_multi	NS_multi	NS_uni	NS_uni	NS_uni	NS_uni	NS_uni	NS_uni	NS_uni	NS_uni
19	Signatures (abs. contribution)	DBS7_log	log2-continuous	NS_multi	NS_multi	NS_uni	NS_uni	NS_uni	NS_uni	NS_uni	NS_uni	NS_uni	NS_uni
20	Signatures (abs. contribution)	DBS8_log	log2-continuous	NS_uni	NS_uni	NS_uni	NS_uni	NS_uni	NS_uni	NS_uni	NS_uni	NS_uni	NS_uni
21	Signatures (abs. contribution)	DBS9_log	log2-continuous	NS_uni	NS_uni	NS_uni	NS_uni	NS_uni	NS_uni	NS_uni	NS_uni	NS_uni	NS_uni
22	Signatures (abs. contribution)	DBS11_log	log2-continuous	-0.0347023	-0.0347023	NS_uni	NS_uni	NS_uni	NS_uni	NS_uni	NS_uni	NS_uni	NS_uni
23	Signatures (abs. contribution)	SBS1_log	log2-continuous	NS_uni	NS_uni	NS_uni	NS_uni	NS_uni	NS_uni	NS_uni	NS_uni	NS_uni	NS_uni
24	Signatures (abs. contribution)	SBS5_log	log2-continuous	NS_multi	NS_multi	NS_uni	NS_uni	NS_uni	NS_uni	NS_uni	NS_uni	NS_uni	NS_uni
25	Signatures (abs. contribution)	SBS8_log	log2-continuous	NS_uni	NS_uni	NS_uni	NS_uni	NS_uni	NS_uni	NS_uni	NS_uni	NS_uni	NS_uni
26	Signatures (abs. contribution)	SBS9_log	log2-continuous	NS_uni	NS_uni	NS_uni	NS_uni	NS_uni	NS_uni	NS_uni	NS_uni	NS_uni	NS_uni
27	Signatures (abs. contribution)	SBS17b_log	log2-continuous	0.0738542	0.0738542	0.170608	0.170608	NS_uni	NS_uni	NS_uni	NS_uni	NS_uni	NS_uni
28	Signatures (abs. contribution)	SBS18_log	log2-continuous	NS_uni	NS_uni	NS_uni	NS_uni	NS_uni	NS_uni	NS_uni	NS_uni	NS_uni	NS_uni
29	Signatures (abs. contribution)	SBS35_log	log2-continuous	NS_multi	NS_multi	NS_uni	NS_uni	NS_uni	NS_uni	NS_uni	NS_uni	NS_uni	NS_uni
30	Signatures (abs. contribution)	SBS39_log	log2-continuous	0.0416208	0.0416208	NS_uni	NS_uni	NS_uni	NS_uni	NS_uni	NS_uni	NS_uni	NS_uni
31	Signatures (abs. contribution)	SBS40_log	log2-continuous	NS_uni	NS_uni	NS_uni	NS_uni	NS_uni	NS_uni	NS_uni	NS_uni	NS_uni	NS_uni
32	Signatures (abs. contribution)	SBS41_log	log2-continuous	NS_uni	NS_uni	NS_uni	NS_uni	-0.207809	-0.207809	NS_uni	NS_uni	NS_uni	NS_uni
33	Signatures (abs. contribution)	SBS44_log	log2-continuous	NS_uni	NS_uni	NS_uni	NS_uni	NS_uni	NS_uni	NS_uni	NS_uni	NS_uni	NS_uni
34	Driver gene (mutation)	APC	binary	0.227826	0.227826	NS_uni	NS_uni	NS_uni	NS_uni	low_#events	low_#events	NS_uni	NS_uni
35	Driver gene (mutation)	TP53	binary	NS_uni	NS_uni	NS_uni	NS_uni	NS_uni	NS_uni	NS_uni	NS_uni	NS_uni	NS_uni
36	Driver gene (mutation)	KRAS	binary	0.78134	0.78134	NS_uni	NS_uni	NS_uni	NS_uni	low_#events	low_#events	NS_uni	NS_uni
37	Driver gene (mutation)	SMAD4	binary	NS_uni	NS_uni	NS_uni	NS_uni	NS_uni	NS_uni	low_#events	low_#events	low_#events	low_#events
38	Driver gene (mutation)	PIK3CA	binary	0.218124	0.218124	NS_uni	NS_uni	NS_uni	NS_uni	low_#events	low_#events	NS_uni	NS_uni
39	Driver gene (mutation)	BRAF	binary	NS_uni	NS_uni	NS_uni	NS_uni	NS_uni	NS_uni	low_#events	low_#events	low_#events	low_#events
40	Driver gene (mutation)	FBXW7	binary	NS_uni	NS_uni	NS_uni	NS_uni	low_#events	low_#events	17.6498	17.6498	low_#events	low_#events
41	Driver gene (mutation)	TCF7L2	binary	NS_uni	NS_uni	NS_uni	NS_uni	low_#events	low_#events	low_#events	low_#events	low_#events	low_#events
42	Driver gene (mutation)	ZFP36L2	binary	NS_uni	NS_uni	NS_uni	NS_uni	low_#events	low_#events	low_#events	low_#events	low_#events	low_#events
43	Driver gene (mutation)	SOX9	binary	NS_uni	NS_uni	NS_uni	NS_uni	low_#events	low_#events	low_#events	low_#events	low_#events	low_#events
44	Driver gene (mutation)	ARID1A	binary	NS_uni	NS_uni	NS_uni	NS_uni	low_#events	low_#events	low_#events	low_#events	low_#events	low_#events
45	Driver gene (mutation)	AMER1	binary	NS_uni	NS_uni	low_#events	low_#events	low_#events	low_#events	low_#events	low_#events	low_#events	low_#events
46	Driver gene (mutation)	ATM	binary	NS_uni	NS_uni	NS_uni	NS_uni	low_#events	low_#events	low_#events	low_#events	low_#events	low_#events
47	Driver gene (mutation)	RNF43	binary	NS_uni	NS_uni	NS_uni	NS_uni	low_#events	low_#events	low_#events	low_#events	low_#events	low_#events
48	Driver gene (mutation)	BCL9	binary	NS_uni	NS_uni	NS_uni	NS_uni	low_#events	low_#events	low_#events	low_#events	low_#events	low_#events
49	Driver gene (mutation)	BCL9L	binary	NS_uni	NS_uni	NS_uni	NS_uni	low_#events	low_#events	low_#events	low_#events	low_#events	low_#events
50	Driver gene (mutation)	NRAS	binary	NS_uni	NS_uni	NS_uni	NS_uni	low_#events	low_#events	low_#events	low_#events	low_#events	low_#events
51	Driver gene (mutation)	TGIF1	binary	NS_uni	NS_uni	low_#events	low_#events	low_#events	low_#events	low_#events	low_#events	low_#events	low_#events
52	Driver gene (mutation)	PTEN	binary	NS_uni	NS_uni	NS_uni	NS_uni	low_#events	low_#events	low_#events	low_#events	low_#events	low_#events
53	Driver gene (mutation)	LMTK3	binary	NS_uni	NS_uni	low_#events	low_#events	low_#events	low_#events	low_#events	low_#events	low_#events	low_#events
54	Driver gene (mutation)	SMAD3	binary	NS_uni	NS_uni	low_#events	low_#events	low_#events	low_#events	low_#events	low_#events	low_#events	low_#events
55	Non-coding gene (mutation)	AC005618.1	binary	NS_uni	NS_uni	low_#events	low_#events	low_#events	low_#events	low_#events	low_#events	low_#events	low_#events
56	Non-coding gene (mutation)	AC007066.2	binary	NS_uni	NS_uni	low_#events	low_#events	low_#events	low_#events	low_#events	low_#events	low_#events	low_#events
57	Non-coding gene (mutation)	AC018521.5	binary	NS_uni	NS_uni	low_#events	low_#events	low_#events	low_#events	low_#events	low_#events	low_#events	low_#events
58	Non-coding gene (mutation)	AC074183.2	binary	NS_uni	NS_uni	NS_uni	NS_uni	low_#events	low_#events	low_#events	low_#events	low_#events	low_#events
59	Non-coding gene (mutation)	AC093627.4	binary	NS_uni	NS_uni	low_#events	low_#events	low_#events	low_#events	low_#events	low_#events	low_#events	low_#events
60	Non-coding gene (mutation)	AL365361.1	binary	NS_uni	NS_uni	NS_uni	NS_uni	low_#events	low_#events	low_#events	low_#events	low_#events	low_#events
61	Non-coding gene (mutation)	AL513548.1	binary	NS_uni	NS_uni	low_#events	low_#events	low_#events	low_#events	low_#events	low_#events	low_#events	low_#events
62	Non-coding gene (mutation)	DBIL5P	binary	NS_uni	NS_uni	low_#events	low_#events	low_#events	low_#events	low_#events	low_#events	low_#events	low_#events
63	Non-coding gene (mutation)	LINC00672	binary	0.89587	0.89587	low_#events	low_#events	low_#events	low_#events	low_#events	low_#events	low_#events	low_#events
64	Non-coding gene (mutation)	LINC01180	binary	NS_uni	NS_uni	low_#events	low_#events	low_#events	low_#events	low_#events	low_#events	low_#events	low_#events
65	Non-coding gene (mutation)	LINC02035	binary	NS_uni	NS_uni	NS_uni	NS_uni	low_#events	low_#events	low_#events	low_#events	low_#events	low_#events
66	Non-coding gene (mutation)	MALAT1	binary	NS_uni	NS_uni	NS_uni	NS_uni	low_#events	low_#events	low_#events	low_#events	low_#events	low_#events
67	Non-coding gene (mutation)	PIPSL	binary	NS_uni	NS_uni	low_#events	low_#events	low_#events	low_#events	low_#events	low_#events	low_#events	low_#events
68	Non-coding gene (mutation)	PTENP1	binary	NS_uni	NS_uni	low_#events	low_#events	low_#events	low_#events	low_#events	low_#events	low_#events	low_#events
69	GISTIC region	Amplification.Peak..1	binary	NS_uni	NS_uni	NS_uni	NS_uni	NS_uni	NS_uni	NS_uni	NS_uni	NS_uni	NS_uni
70	GISTIC region	Amplification.Peak..2	binary	NS_uni	NS_uni	NS_uni	NS_uni	NS_uni	NS_uni	NS_uni	NS_uni	NS_uni	NS_uni
71	GISTIC region	Amplification.Peak..3	binary	NS_uni	NS_uni	NS_uni	NS_uni	NS_uni	NS_uni	NS_uni	NS_uni	NS_uni	NS_uni
72	GISTIC region	Amplification.Peak..4	binary	NS_uni	NS_uni	NS_uni	NS_uni	NS_uni	NS_uni	NS_uni	NS_uni	NS_uni	NS_uni
73	GISTIC region	Amplification.Peak..5	binary	NS_uni	NS_uni	NS_uni	NS_uni	NS_uni	NS_uni	NS_uni	NS_uni	3.67705	3.67705
74	GISTIC region	Amplification.Peak..6	binary	NS_uni	NS_uni	NS_uni	NS_uni	NS_uni	NS_uni	NS_uni	NS_uni	3.04453	3.04453
75	GISTIC region	Amplification.Peak..7	binary	NS_uni	NS_uni	NS_uni	NS_uni	NS_uni	NS_uni	NS_uni	NS_uni	3.5919	3.5919
76	GISTIC region	Amplification.Peak..8	binary	NS_uni	NS_uni	NS_uni	NS_uni	NS_uni	NS_uni	NS_uni	NS_uni	3.5919	3.5919
77	GISTIC region	Amplification.Peak..9	binary	NS_uni	NS_uni	-0.778249	-0.778249	-1.56165	-1.56165	NS_uni	NS_uni	NS_uni	NS_uni
78	GISTIC region	Amplification.Peak.10	binary	NS_uni	NS_uni	NS_uni	NS_uni	NS_uni	NS_uni	NS_uni	NS_uni	NS_uni	NS_uni
79	GISTIC region	Amplification.Peak.11	binary	NS_uni	NS_uni	NS_uni	NS_uni	NS_uni	NS_uni	NS_uni	NS_uni	NS_uni	NS_uni
80	GISTIC region	Amplification.Peak.12	binary	NS_uni	NS_uni	NS_uni	NS_uni	NS_uni	NS_uni	NS_uni	NS_uni	NS_uni	NS_uni
81	GISTIC region	Amplification.Peak.13	binary	NS_uni	NS_uni	NS_uni	NS_uni	NS_uni	NS_uni	NS_uni	NS_uni	NS_uni	NS_uni
82	GISTIC region	Amplification.Peak.14	binary	NS_uni	NS_uni	NS_uni	NS_uni	NS_uni	NS_uni	NS_uni	NS_uni	NS_uni	NS_uni
83	GISTIC region	Amplification.Peak.15	binary	NS_uni	NS_uni	NS_uni	NS_uni	NS_uni	NS_uni	NS_uni	NS_uni	NS_uni	NS_uni
84	GISTIC region	Amplification.Peak.16	binary	NS_uni	NS_uni	NS_uni	NS_uni	NS_uni	NS_uni	NS_uni	NS_uni	low_#events	low_#events
85	GISTIC region	Amplification.Peak.17	binary	NS_uni	NS_uni	NS_uni	NS_uni	NS_uni	NS_uni	NS_uni	NS_uni	NS_uni	NS_uni
86	GISTIC region	Amplification.Peak.18	binary	NS_uni	NS_uni	NS_uni	NS_uni	NS_uni	NS_uni	NS_uni	NS_uni	1.63656	1.63656
87	GISTIC region	Amplification.Peak.19	binary	NS_uni	NS_uni	NS_uni	NS_uni	NS_uni	NS_uni	NS_uni	NS_uni	NS_uni	NS_uni
88	GISTIC region	Amplification.Peak.20	binary	NS_uni	NS_uni	NS_uni	NS_uni	NS_uni	NS_uni	NS_uni	NS_uni	NS_uni	NS_uni
89	GISTIC region	Amplification.Peak.21	binary	0.444959	0.444959	NS_uni	NS_uni	NS_uni	NS_uni	NS_uni	NS_uni	NS_uni	NS_uni
90	GISTIC region	Amplification.Peak.22	binary	0.590608	0.590608	NS_uni	NS_uni	NS_uni	NS_uni	NS_uni	NS_uni	NS_uni	NS_uni
91	GISTIC region	Amplification.Peak.23	binary	NS_uni	NS_uni	NS_uni	NS_uni	NS_uni	NS_uni	NS_uni	NS_uni	NS_uni	NS_uni
92	GISTIC region	Amplification.Peak.24	binary	NS_uni	NS_uni	NS_uni	NS_uni	NS_uni	NS_uni	NS_uni	NS_uni	NS_uni	NS_uni
93	GISTIC region	Amplification.Peak.25	binary	0.115119	0.115119	NS_uni	NS_uni	NS_uni	NS_uni	low_#events	low_#events	low_#events	low_#events
94	GISTIC region	Amplification.Peak.26	binary	NS_uni	NS_uni	NS_uni	NS_uni	NS_uni	NS_uni	low_#events	low_#events	low_#events	low_#events
95	GISTIC region	Amplification.Peak.27	binary	NS_uni	NS_uni	NS_uni	NS_uni	NS_uni	NS_uni	low_#events	low_#events	low_#events	low_#events
96	GISTIC region	Amplification.Peak.28	binary	NS_uni	NS_uni	NS_uni	NS_uni	NS_uni	NS_uni	NS_uni	NS_uni	NS_uni	NS_uni
97	GISTIC region	Amplification.Peak.29	binary	NS_uni	NS_uni	NS_uni	NS_uni	NS_uni	NS_uni	NS_uni	NS_uni	NS_uni	NS_uni
98	GISTIC region	Deletion.Peak..1	binary	NS_uni	NS_uni	NS_uni	NS_uni	NS_uni	NS_uni	NS_uni	NS_uni	NS_uni	NS_uni
99	GISTIC region	Deletion.Peak..2	binary	NS_uni	NS_uni	NS_uni	NS_uni	NS_uni	NS_uni	NS_uni	NS_uni	NS_uni	NS_uni
100	GISTIC region	Deletion.Peak..3	binary	NS_uni	NS_uni	NS_uni	NS_uni	NS_uni	NS_uni	NS_uni	NS_uni	NS_uni	NS_uni
101	GISTIC region	Deletion.Peak..4	binary	NS_uni	NS_uni	NS_uni	NS_uni	NS_uni	NS_uni	NS_uni	NS_uni	NS_uni	NS_uni
102	GISTIC region	Deletion.Peak..5	binary	NS_uni	NS_uni	NS_uni	NS_uni	NS_uni	NS_uni	NS_uni	NS_uni	NS_uni	NS_uni
103	GISTIC region	Deletion.Peak..6	binary	NS_uni	NS_uni	NS_uni	NS_uni	NS_uni	NS_uni	2.66177	2.66177	NS_uni	NS_uni
104	GISTIC region	Deletion.Peak..7	binary	NS_uni	NS_uni	NS_uni	NS_uni	NS_uni	NS_uni	1.78337	1.78337	low_#events	low_#events
105	GISTIC region	Deletion.Peak..8	binary	NS_uni	NS_uni	NS_uni	NS_uni	NS_uni	NS_uni	NS_uni	NS_uni	NS_uni	NS_uni
106	GISTIC region	Deletion.Peak..9	binary	NS_uni	NS_uni	NS_uni	NS_uni	NS_uni	NS_uni	NS_uni	NS_uni	low_#events	low_#events
107	GISTIC region	Deletion.Peak.10	binary	NS_uni	NS_uni	NS_uni	NS_uni	-1.3796	-1.3796	NS_uni	NS_uni	NS_uni	NS_uni
108	GISTIC region	Deletion.Peak.11	binary	NS_uni	NS_uni	NS_uni	NS_uni	NS_uni	NS_uni	low_#events	low_#events	low_#events	low_#events
109	GISTIC region	Deletion.Peak.12	binary	NS_uni	NS_uni	NS_uni	NS_uni	-1.88498	-1.88498	NS_uni	NS_uni	NS_uni	NS_uni
110	GISTIC region	Deletion.Peak.13	binary	NS_uni	NS_uni	NS_uni	NS_uni	NS_uni	NS_uni	NS_uni	NS_uni	NS_uni	NS_uni
111	GISTIC region	Deletion.Peak.14	binary	NS_uni	NS_uni	NS_uni	NS_uni	NS_uni	NS_uni	NS_uni	NS_uni	NS_uni	NS_uni
112	GISTIC region	Deletion.Peak.15	binary	NS_uni	NS_uni	NS_uni	NS_uni	NS_uni	NS_uni	NS_uni	NS_uni	-2.09445	-2.09445
113	GISTIC region	Deletion.Peak.16	binary	NS_uni	NS_uni	NS_uni	NS_uni	NS_uni	NS_uni	NS_uni	NS_uni	NS_uni	NS_uni
114	GISTIC region	Deletion.Peak.17	binary	NS_uni	NS_uni	NS_uni	NS_uni	NS_uni	NS_uni	NS_uni	NS_uni	NS_uni	NS_uni
115	GISTIC region	Deletion.Peak.18	binary	NS_uni	NS_uni	NS_uni	NS_uni	-1.69948	-1.69948	NS_uni	NS_uni	NS_uni	NS_uni
116	GISTIC region	Deletion.Peak.19	binary	NS_uni	NS_uni	NS_uni	NS_uni	NS_uni	NS_uni	NS_uni	NS_uni	NS_uni	NS_uni
117	GISTIC region	Deletion.Peak.20	binary	NS_uni	NS_uni	-1.52453	-1.52453	-3.30365	-3.30365	2.78634	2.78634	low_#events	low_#events
118	GISTIC region	Deletion.Peak.21	binary	NS_uni	NS_uni	-1.35053	-1.35053	-3.30365	-3.30365	2.78634	2.78634	low_#events	low_#events
119	GISTIC region	Deletion.Peak.22	binary	NS_uni	NS_uni	-1.13946	-1.13946	-3.30365	-3.30365	low_#events	low_#events	low_#events	low_#events
120	GISTIC region	Deletion.Peak.23	binary	NS_uni	NS_uni	NS_uni	NS_uni	NS_uni	NS_uni	NS_uni	NS_uni	NS_uni	NS_uni
121	GISTIC region	Deletion.Peak.24	binary	NS_uni	NS_uni	NS_uni	NS_uni	NS_uni	NS_uni	NS_uni	NS_uni	NS_uni	NS_uni
122	GISTIC region	Deletion.Peak.25	binary	NS_uni	NS_uni	NS_uni	NS_uni	NS_uni	NS_uni	NS_uni	NS_uni	NS_uni	NS_uni
123	GISTIC region	Deletion.Peak.26	binary	NS_uni	NS_uni	NS_uni	NS_uni	NS_uni	NS_uni	-1.39614	-1.39614	1.7835	1.7835
