# Supplementary material for: Whole genome sequencing of metastatic colorectal cancer reveals prior treatment effects and specific metastasis features
Source: Nat Commun. 2021 Jan 25;12:574. doi: 10.1038/s41467-020-20887-6 (PMC7835235; doi:10.1038/s41467-020-20887-6)
Supplement: Supplementary file 8 — Source Data [file 41467_2020_20887_MOESM8_ESM.xlsx]

## Sheet: Figure1
lsize	ori
2	DEL
2	DEL
2	DEL
2	DEL
2	DEL
2	DEL
2	DEL
2	DEL
2	DEL
2	DEL
2	DEL
2	DEL
2	DEL
2	DEL
2	DEL
2	DEL
2	DEL
2	DEL
2	DEL
2	DEL
2	DEL
2	DEL
2	DEL
2	DEL
2	DEL
2	DEL
2	DEL
2	DEL
2	DEL
2	DEL
2	DEL
2	DEL
2	DEL
2	DEL
2	DEL
2	DEL
2	DEL
2	DEL
2	DEL
2	DEL
2	DEL
2	DEL
2	DEL
2	DEL
2	DEL
2	DUP
2	DUP
2	DUP
2	DUP
2	DUP
2	DUP
2	DUP
2	DUP
2	DUP
2	DUP
2	DUP
2	DUP
2	DUP
2	INV
2	INV
2	INV
2	INV
2	INV
2	INV
2.00432	DEL
2.00432	DEL
2.00432	DEL
2.00432	DEL
2.00432	DEL
2.00432	DEL
2.00432	DEL
2.00432	DEL
2.00432	DEL
2.00432	DEL
2.00432	DEL
2.00432	DEL
2.00432	DEL
2.00432	DEL
2.00432	DEL
2.00432	DEL
2.00432	DEL
2.00432	DEL
2.00432	DEL
2.00432	DEL
2.00432	DEL
2.00432	DEL
2.00432	DEL
2.00432	DEL
2.00432	DEL
2.00432	DEL
2.00432	DEL
2.00432	DEL
2.00432	DEL
2.00432	DEL
2.00432	DEL
2.00432	DEL
2.00432	DEL
2.00432	DEL
2.00432	DEL
2.00432	DEL
2.00432	DEL
2.00432	DEL
2.00432	DEL
2.00432	DEL
2.00432	DEL
2.00432	DEL
2.00432	DEL
2.00432	DUP
2.00432	DUP
2.00432	DUP
2.00432	DUP
2.00432	DUP
2.00432	DUP
2.00432	DUP
2.00432	DUP
2.00432	DUP
2.00432	DUP
2.00432	INV
2.00432	INV
2.00432	INV
2.0086	DEL
2.0086	DEL
2.0086	DEL
2.0086	DEL
2.0086	DEL
2.0086	DEL
2.0086	DEL
2.0086	DEL
2.0086	DEL
2.0086	DEL
2.0086	DEL
2.0086	DEL
2.0086	DEL
2.0086	DEL
2.0086	DEL
2.0086	DEL
2.0086	DEL
2.0086	DEL
2.0086	DEL
2.0086	DEL
2.0086	DEL
2.0086	DEL
2.0086	DEL
2.0086	DEL
2.0086	DUP
2.0086	DUP
2.0086	DUP
2.0086	DUP
2.0086	DUP
2.0086	DUP
2.0086	DUP
2.0086	DUP
2.0086	DUP
2.0086	DUP
2.0086	INV
2.0086	INV
2.0086	INV
2.01284	DEL
2.01284	DEL
2.01284	DEL
2.01284	DEL
2.01284	DEL
2.01284	DEL
2.01284	DEL
2.01284	DEL
2.01284	DEL
2.01284	DEL
2.01284	DEL
2.01284	DEL
2.01284	DEL
2.01284	DEL
2.01284	DEL
2.01284	DEL
2.01284	DEL
2.01284	DEL
2.01284	DEL
2.01284	DEL
2.01284	DEL
2.01284	DEL
2.01284	DEL
2.01284	DEL
2.01284	DEL
2.01284	DEL
2.01284	DEL
2.01284	DUP
2.01284	DUP
2.01284	DUP
2.01284	DUP
2.01284	DUP
2.01284	DUP
2.01284	DUP
2.01284	DUP
2.01284	DUP
2.01284	DUP
2.01284	INV
2.01284	INV
2.01284	INV
2.01284	INV
2.01284	INV
2.01284	INV
2.01284	INV
2.01703	DEL
2.01703	DEL
2.01703	DEL
2.01703	DEL
2.01703	DEL
2.01703	DEL
2.01703	DEL
2.01703	DEL
2.01703	DEL
2.01703	DEL
2.01703	DEL
2.01703	DEL
2.01703	DEL
2.01703	DEL
2.01703	DEL
2.01703	DEL
2.01703	DEL
2.01703	DEL
2.01703	DEL
2.01703	DEL
2.01703	DEL
2.01703	DEL
2.01703	DEL
2.01703	DEL
2.01703	DEL
2.01703	DEL
2.01703	DEL
2.01703	DEL
2.01703	DEL
2.01703	DEL
2.01703	DEL
2.01703	DEL
2.01703	DEL
2.01703	DEL
2.01703	DEL
2.01703	DEL
2.01703	DEL
2.01703	DUP
2.01703	DUP
2.01703	DUP
2.01703	DUP
2.01703	DUP
2.01703	DUP
2.01703	DUP
2.01703	DUP
2.01703	INV
2.01703	INV
2.01703	INV
2.01703	INV
2.01703	INV
2.02119	DEL
2.02119	DEL
2.02119	DEL
2.02119	DEL
2.02119	DEL
2.02119	DEL
2.02119	DEL
2.02119	DEL
2.02119	DEL
2.02119	DEL
2.02119	DEL
2.02119	DEL
2.02119	DEL
2.02119	DEL
2.02119	DEL
2.02119	DEL
2.02119	DEL
2.02119	DEL
2.02119	DEL
2.02119	DEL
2.02119	DEL
2.02119	DEL
2.02119	DEL
2.02119	DEL
2.02119	DEL
2.02119	DEL
2.02119	DEL
2.02119	DEL
2.02119	DEL
2.02119	DUP
2.02119	DUP
2.02119	DUP
2.02119	DUP
2.02119	DUP
2.02119	DUP
2.02119	DUP
2.02119	DUP
2.02119	INV
2.02119	INV
2.02119	INV
2.02119	INV
2.02119	INV
2.02531	DEL
2.02531	DEL
2.02531	DEL
2.02531	DEL
2.02531	DEL
2.02531	DEL
2.02531	DEL
2.02531	DEL
2.02531	DEL
2.02531	DEL
2.02531	DEL
2.02531	DEL
2.02531	DEL
2.02531	DEL
2.02531	DEL
2.02531	DEL
2.02531	DEL
2.02531	DEL
2.02531	DEL
2.02531	DEL
2.02531	DEL
2.02531	DEL
2.02531	DEL
2.02531	DEL
2.02531	DEL
2.02531	DEL
2.02531	DEL
2.02531	DEL
2.02531	DEL
2.02531	DEL
2.02531	DEL
2.02531	DEL
2.02531	DEL
2.02531	DEL
2.02531	DUP
2.02531	DUP
2.02531	DUP
2.02531	DUP
2.02531	DUP
2.02531	DUP
2.02531	DUP
2.02531	DUP
2.02531	DUP
2.02531	DUP
2.02531	INV
2.02531	INV
2.02531	INV
2.02531	INV
2.02938	DEL
2.02938	DEL
2.02938	DEL
2.02938	DEL
2.02938	DEL
2.02938	DEL
2.02938	DEL
2.02938	DEL
2.02938	DEL
2.02938	DEL
2.02938	DEL
2.02938	DEL
2.02938	DEL
2.02938	DEL
2.02938	DEL
2.02938	DEL
2.02938	DEL
2.02938	DEL
2.02938	DEL
2.02938	DEL
2.02938	DEL
2.02938	DEL
2.02938	DEL
2.02938	DEL
2.02938	DEL
2.02938	DUP
2.02938	DUP
2.02938	DUP
2.02938	DUP
2.02938	DUP
2.02938	DUP
2.02938	DUP
2.02938	INV
2.02938	INV
2.02938	INV
2.02938	INV
2.03342	DEL
2.03342	DEL
2.03342	DEL
2.03342	DEL
2.03342	DEL
2.03342	DEL
2.03342	DEL
2.03342	DEL
2.03342	DEL
2.03342	DEL
2.03342	DEL
2.03342	DEL
2.03342	DEL
2.03342	DEL
2.03342	DEL
2.03342	DEL
2.03342	DEL
2.03342	DEL
2.03342	DEL
2.03342	DEL
2.03342	DEL
2.03342	DEL
2.03342	DEL
2.03342	DEL
2.03342	DEL
2.03342	DEL
2.03342	DEL
2.03342	DEL
2.03342	DEL
2.03342	DEL
2.03342	DEL
2.03342	DEL
2.03342	DEL
2.03342	DEL
2.03342	DEL
2.03342	DUP
2.03342	DUP
2.03342	DUP
2.03342	DUP
2.03342	DUP
2.03342	DUP
2.03342	DUP
2.03342	DUP
2.03342	DUP
2.03342	DUP
2.03342	DUP
2.03342	DUP
2.03342	INV
2.03342	INV
2.03342	INV
2.03342	INV
2.03342	INV
2.03342	INV
2.03342	INV
2.03342	INV
2.03743	DEL
2.03743	DEL
2.03743	DEL
2.03743	DEL
2.03743	DEL
2.03743	DEL
2.03743	DEL
2.03743	DEL
2.03743	DEL
2.03743	DEL
2.03743	DEL
2.03743	DEL
2.03743	DEL
2.03743	DEL
2.03743	DEL
2.03743	DEL
2.03743	DEL
2.03743	DEL
2.03743	DEL
2.03743	DEL
2.03743	DEL
2.03743	DEL
2.03743	DEL
2.03743	DEL
2.03743	DEL
2.03743	DEL
2.03743	DEL
2.03743	DEL
2.03743	DEL
2.03743	DEL
2.03743	DUP
2.03743	DUP
2.03743	DUP
2.03743	DUP
2.03743	DUP
2.03743	DUP
2.03743	DUP
2.03743	DUP
2.03743	INV
2.03743	INV
2.03743	INV
2.03743	INV
2.03743	INV
2.04139	DEL
2.04139	DEL
2.04139	DEL
2.04139	DEL
2.04139	DEL
2.04139	DEL
2.04139	DEL
2.04139	DEL
2.04139	DEL
2.04139	DEL
2.04139	DEL
2.04139	DEL
2.04139	DEL
2.04139	DEL
2.04139	DEL
2.04139	DEL
2.04139	DEL
2.04139	DEL
2.04139	DEL
2.04139	DEL
2.04139	DEL
2.04139	DEL
2.04139	DEL
2.04139	DEL
2.04139	DEL
2.04139	DEL
2.04139	DEL
2.04139	DEL
2.04139	DEL
2.04139	DEL
2.04139	DEL
2.04139	DEL
2.04139	DEL
2.04139	DEL
2.04139	DEL
2.04139	DEL
2.04139	DEL
2.04139	DEL
2.04139	DUP
2.04139	DUP
2.04139	DUP
2.04139	DUP
2.04139	DUP
2.04139	INV
2.04139	INV
2.04139	INV
2.04139	INV
2.04139	INV
2.04139	INV
2.04532	DEL
2.04532	DEL
2.04532	DEL
2.04532	DEL
2.04532	DEL
2.04532	DEL
2.04532	DEL
2.04532	DEL
2.04532	DEL
2.04532	DEL
2.04532	DEL
2.04532	DEL
2.04532	DEL
2.04532	DEL
2.04532	DEL
2.04532	DEL
2.04532	DEL
2.04532	DEL
2.04532	DEL
2.04532	DEL
2.04532	DEL
2.04532	DEL
2.04532	DEL
2.04532	DEL
2.04532	DUP
2.04532	DUP
2.04532	DUP
2.04532	DUP
2.04532	DUP
2.04532	DUP
2.04532	DUP
2.04532	DUP
2.04532	DUP
2.04532	DUP
2.04532	INV
2.04532	INV
2.04532	INV
2.04532	INV
2.04532	INV
2.04532	INV
2.04922	DEL
2.04922	DEL
2.04922	DEL
2.04922	DEL
2.04922	DEL
2.04922	DEL
2.04922	DEL
2.04922	DEL
2.04922	DEL
2.04922	DEL
2.04922	DEL
2.04922	DEL
2.04922	DEL
2.04922	DEL
2.04922	DEL
2.04922	DEL
2.04922	DEL
2.04922	DEL
2.04922	DEL
2.04922	DEL
2.04922	DEL
2.04922	DEL
2.04922	DEL
2.04922	DEL
2.04922	DEL
2.04922	DEL
2.04922	DEL
2.04922	DEL
2.04922	DEL
2.04922	DEL
2.04922	DEL
2.04922	DEL
2.04922	DEL
2.04922	DEL
2.04922	DEL
2.04922	DEL
2.04922	DUP
2.04922	DUP
2.04922	DUP
2.04922	DUP
2.04922	DUP
2.04922	DUP
2.04922	DUP
2.04922	DUP
2.04922	DUP
2.04922	INV
2.04922	INV
2.04922	INV
2.05308	DEL
2.05308	DEL
2.05308	DEL
2.05308	DEL
2.05308	DEL
2.05308	DEL
2.05308	DEL
2.05308	DEL
2.05308	DEL
2.05308	DEL
2.05308	DEL
2.05308	DEL
2.05308	DEL
2.05308	DEL
2.05308	DEL
2.05308	DEL
2.05308	DEL
2.05308	DEL
2.05308	DEL
2.05308	DEL
2.05308	DEL
2.05308	DEL
2.05308	DEL
2.05308	DEL
2.05308	DEL
2.05308	DEL
2.05308	DEL
2.05308	DEL
2.05308	DEL
2.05308	DEL
2.05308	DEL
2.05308	DUP
2.05308	DUP
2.05308	DUP
2.05308	DUP
2.05308	DUP
2.05308	DUP
2.05308	DUP
2.05308	DUP
2.05308	DUP
2.05308	INV
2.05308	INV
2.05308	INV
2.05308	INV
2.0569	DEL
2.0569	DEL
2.0569	DEL
2.0569	DEL
2.0569	DEL
2.0569	DEL
2.0569	DEL
2.0569	DEL
2.0569	DEL
2.0569	DEL
2.0569	DEL
2.0569	DEL
2.0569	DEL
2.0569	DEL
2.0569	DEL
2.0569	DEL
2.0569	DEL
2.0569	DEL
2.0569	DEL
2.0569	DEL
2.0569	DEL
2.0569	DEL
2.0569	DEL
2.0569	DEL
2.0569	DEL
2.0569	DEL
2.0569	DEL
2.0569	DEL
2.0569	DEL
2.0569	DEL
2.0569	DEL
2.0569	DEL
2.0569	DEL
2.0569	DEL
2.0569	DEL
2.0569	DEL
2.0569	DEL
2.0569	DEL
2.0569	DEL
2.0569	DEL
2.0569	DEL
2.0569	DEL
2.0569	DUP
2.0569	DUP
2.0569	DUP
2.0569	DUP
2.0569	DUP
2.0569	DUP
2.0569	DUP
2.0569	DUP
2.0569	DUP
2.0569	DUP
2.0569	DUP
2.0569	DUP
2.0569	INV
2.0569	INV
2.0569	INV
2.0607	DEL
2.0607	DEL
2.0607	DEL
2.0607	DEL
2.0607	DEL
2.0607	DEL
2.0607	DEL
2.0607	DEL
2.0607	DEL
2.0607	DEL
2.0607	DEL
2.0607	DEL
2.0607	DEL
2.0607	DEL
2.0607	DEL
2.0607	DEL
2.0607	DEL
2.0607	DEL
2.0607	DEL
2.0607	DEL
2.0607	DEL
2.0607	DEL
2.0607	DEL
2.0607	DEL
2.0607	DEL
2.0607	DUP
2.0607	DUP
2.0607	DUP
2.0607	DUP
2.0607	DUP
2.0607	DUP
2.0607	DUP
2.0607	DUP
2.0607	INV
2.0607	INV
2.0607	INV
2.06446	DEL
2.06446	DEL
2.06446	DEL
2.06446	DEL
2.06446	DEL
2.06446	DEL
2.06446	DEL
2.06446	DEL
2.06446	DEL
2.06446	DEL
2.06446	DEL
2.06446	DEL
2.06446	DEL
2.06446	DEL
2.06446	DEL
2.06446	DEL
2.06446	DEL
2.06446	DEL
2.06446	DEL
2.06446	DEL
2.06446	DEL
2.06446	DEL
2.06446	DUP
2.06446	DUP
2.06446	DUP
2.06446	DUP
2.06446	DUP
2.06446	DUP
2.06446	DUP
2.06446	DUP
2.06446	DUP
2.06446	INV
2.06446	INV
2.06446	INV
2.06819	DEL
2.06819	DEL
2.06819	DEL
2.06819	DEL
2.06819	DEL
2.06819	DEL
2.06819	DEL
2.06819	DEL
2.06819	DEL
2.06819	DEL
2.06819	DEL
2.06819	DEL
2.06819	DEL
2.06819	DEL
2.06819	DEL
2.06819	DEL
2.06819	DEL
2.06819	DEL
2.06819	DEL
2.06819	DEL
2.06819	DEL
2.06819	DEL
2.06819	DUP
2.06819	DUP
2.06819	DUP
2.06819	DUP
2.06819	DUP
2.06819	DUP
2.06819	DUP
2.06819	DUP
2.06819	INV
2.06819	INV
2.06819	INV
2.06819	INV
2.06819	INV
2.06819	INV
2.06819	INV
2.06819	INV
2.07188	DEL
2.07188	DEL
2.07188	DEL
2.07188	DEL
2.07188	DEL
2.07188	DEL
2.07188	DEL
2.07188	DEL
2.07188	DEL
2.07188	DEL
2.07188	DEL
2.07188	DEL
2.07188	DEL
2.07188	DEL
2.07188	DEL
2.07188	DEL
2.07188	DEL
2.07188	DEL
2.07188	DEL
2.07188	DEL
2.07188	DEL
2.07188	DEL
2.07188	DEL
2.07188	DUP
2.07188	DUP
2.07188	DUP
2.07188	DUP
2.07188	DUP
2.07188	DUP
2.07188	DUP
2.07188	DUP
2.07188	INV
2.07188	INV
2.07555	DEL
2.07555	DEL
2.07555	DEL
2.07555	DEL
2.07555	DEL
2.07555	DEL
2.07555	DEL
2.07555	DEL
2.07555	DEL
2.07555	DEL
2.07555	DEL
2.07555	DEL
2.07555	DEL
2.07555	DEL
2.07555	DEL
2.07555	DEL
2.07555	DEL
2.07555	DEL
2.07555	DEL
2.07555	DEL
2.07555	DUP
2.07555	DUP
2.07555	DUP
2.07555	DUP
2.07555	DUP
2.07555	DUP
2.07555	DUP
2.07555	DUP
2.07555	DUP
2.07555	DUP
2.07555	DUP
2.07555	DUP
2.07555	INV
2.07555	INV
2.07918	DEL
2.07918	DEL
2.07918	DEL
2.07918	DEL
2.07918	DEL
2.07918	DEL
2.07918	DEL
2.07918	DEL
2.07918	DEL
2.07918	DEL
2.07918	DEL
2.07918	DEL
2.07918	DEL
2.07918	DEL
2.07918	DEL
2.07918	DEL
2.07918	DEL
2.07918	DEL
2.07918	DEL
2.07918	DEL
2.07918	DEL
2.07918	DUP
2.07918	DUP
2.07918	DUP
2.07918	DUP
2.07918	DUP
2.07918	DUP
2.07918	DUP
2.07918	DUP
2.07918	INV
2.07918	INV
2.07918	INV
2.07918	INV
2.08279	DEL
2.08279	DEL
2.08279	DEL
2.08279	DEL
2.08279	DEL
2.08279	DEL
2.08279	DEL
2.08279	DEL
2.08279	DEL
2.08279	DEL
2.08279	DEL
2.08279	DEL
2.08279	DEL
2.08279	DEL
2.08279	DEL
2.08279	DEL
2.08279	DEL
2.08279	DEL
2.08279	DEL
2.08279	DEL
2.08279	DEL
2.08279	DEL
2.08279	DEL
2.08279	DEL
2.08279	DEL
2.08279	DEL
2.08279	DEL
2.08279	DEL
2.08279	DUP
2.08279	DUP
2.08279	DUP
2.08279	DUP
2.08279	DUP
2.08279	DUP
2.08279	DUP
2.08279	DUP
2.08279	DUP
2.08279	DUP
2.08279	INV
2.08279	INV
2.08279	INV
2.08279	INV
2.08279	INV
2.08279	INV
2.08636	DEL
2.08636	DEL
2.08636	DEL
2.08636	DEL
2.08636	DEL
2.08636	DEL
2.08636	DEL
2.08636	DEL
2.08636	DEL
2.08636	DEL
2.08636	DEL
2.08636	DEL
2.08636	DEL
2.08636	DEL
2.08636	DEL
2.08636	DEL
2.08636	DEL
2.08636	DEL
2.08636	DEL
2.08636	DEL
2.08636	DEL
2.08636	DEL
2.08636	DUP
2.08636	DUP
2.08636	DUP
2.08636	DUP
2.08636	DUP
2.08636	DUP
2.08636	INV
2.08991	DEL
2.08991	DEL
2.08991	DEL
2.08991	DEL
2.08991	DEL
2.08991	DEL
2.08991	DEL
2.08991	DEL
2.08991	DEL
2.08991	DEL
2.08991	DEL
2.08991	DEL
2.08991	DEL
2.08991	DEL
2.08991	DEL
2.08991	DEL
2.08991	DEL
2.08991	DEL
2.08991	DEL
2.08991	DEL
2.08991	DEL
2.08991	DEL
2.08991	DEL
2.08991	DUP
2.08991	DUP
2.08991	DUP
2.08991	DUP
2.08991	DUP
2.08991	DUP
2.08991	DUP
2.08991	DUP
2.08991	INV
2.08991	INV
2.09342	DEL
2.09342	DEL
2.09342	DEL
2.09342	DEL
2.09342	DEL
2.09342	DEL
2.09342	DEL
2.09342	DEL
2.09342	DEL
2.09342	DEL
2.09342	DEL
2.09342	DEL
2.09342	DEL
2.09342	DEL
2.09342	DEL
2.09342	DEL
2.09342	DEL
2.09342	DEL
2.09342	DEL
2.09342	DEL
2.09342	DEL
2.09342	DEL
2.09342	DEL
2.09342	DEL
2.09342	DUP
2.09342	DUP
2.09342	DUP
2.09342	DUP
2.09342	DUP
2.09342	DUP
2.09342	DUP
2.09342	DUP
2.09342	DUP
2.09342	DUP
2.09342	DUP
2.09342	DUP
2.09342	DUP
2.09342	INV
2.09342	INV
2.09342	INV
2.09342	INV
2.09342	INV
2.09342	INV
2.09342	INV
2.09691	DEL
2.09691	DEL
2.09691	DEL
2.09691	DEL
2.09691	DEL
2.09691	DEL
2.09691	DEL
2.09691	DEL
2.09691	DEL
2.09691	DEL
2.09691	DEL
2.09691	DEL
2.09691	DEL
2.09691	DEL
2.09691	DEL
2.09691	DEL
2.09691	DEL
2.09691	DEL
2.09691	DEL
2.09691	DEL
2.09691	DUP
2.09691	DUP
2.09691	DUP
2.09691	INV
2.09691	INV
2.09691	INV
2.10037	DEL
2.10037	DEL
2.10037	DEL
2.10037	DEL
2.10037	DEL
2.10037	DEL
2.10037	DEL
2.10037	DEL
2.10037	DEL
2.10037	DEL
2.10037	DEL
2.10037	DEL
2.10037	DEL
2.10037	DEL
2.10037	DEL
2.10037	DEL
2.10037	DEL
2.10037	DEL
2.10037	DEL
2.10037	DEL
2.10037	DEL
2.10037	DEL
2.10037	DEL
2.10037	DEL
2.10037	DEL
2.10037	DEL
2.10037	DEL
2.10037	DEL
2.10037	DEL
2.10037	DEL
2.10037	DEL
2.10037	DEL
2.10037	DEL
2.10037	DEL
2.10037	DEL
2.10037	DUP
2.10037	DUP
2.10037	INV
2.10037	INV
2.10037	INV
2.10037	INV
2.10037	INV
2.1038	DEL
2.1038	DEL
2.1038	DEL
2.1038	DEL
2.1038	DEL
2.1038	DEL
2.1038	DEL
2.1038	DEL
2.1038	DEL
2.1038	DEL
2.1038	DEL
2.1038	DEL
2.1038	DEL
2.1038	DEL
2.1038	DEL
2.1038	DEL
2.1038	DEL
2.1038	DEL
2.1038	DEL
2.1038	DEL
2.1038	DUP
2.1038	DUP
2.1038	DUP
2.1038	DUP
2.1038	DUP
2.1038	DUP
2.1038	DUP
2.1038	INV
2.10721	DEL
2.10721	DEL
2.10721	DEL
2.10721	DEL
2.10721	DEL
2.10721	DEL
2.10721	DEL
2.10721	DEL
2.10721	DEL
2.10721	DEL
2.10721	DEL
2.10721	DEL
2.10721	DEL
2.10721	DEL
2.10721	DEL
2.10721	DEL
2.10721	DEL
2.10721	DEL
2.10721	DEL
2.10721	DEL
2.10721	DEL
2.10721	DEL
2.10721	DEL
2.10721	DEL
2.10721	DEL
2.10721	DEL
2.10721	DEL
2.10721	DEL
2.10721	DEL
2.10721	DEL
2.10721	DEL
2.10721	DEL
2.10721	DUP
2.10721	DUP
2.10721	DUP
2.10721	DUP
2.10721	DUP
2.10721	DUP
2.10721	DUP
2.10721	DUP
2.10721	INV
2.11059	DEL
2.11059	DEL
2.11059	DEL
2.11059	DEL
2.11059	DEL
2.11059	DEL
2.11059	DEL
2.11059	DEL
2.11059	DEL
2.11059	DEL
2.11059	DEL
2.11059	DEL
2.11059	DEL
2.11059	DEL
2.11059	DEL
2.11059	DEL
2.11059	DEL
2.11059	DEL
2.11059	DUP
2.11059	DUP
2.11059	DUP
2.11059	DUP
2.11059	DUP
2.11059	DUP
2.11059	INV
2.11059	INV
2.11059	INV
2.11059	INV
2.11059	INV
2.11059	INV
2.11059	INV
2.11059	INV
2.11394	DEL
2.11394	DEL
2.11394	DEL
2.11394	DEL
2.11394	DEL
2.11394	DEL
2.11394	DEL
2.11394	DEL
2.11394	DEL
2.11394	DEL
2.11394	DEL
2.11394	DEL
2.11394	DEL
2.11394	DEL
2.11394	DEL
2.11394	DEL
2.11394	DEL
2.11394	DUP
2.11394	DUP
2.11394	DUP
2.11394	DUP
2.11394	DUP
2.11394	DUP
2.11394	DUP
2.11394	INV
2.11394	INV
2.11394	INV
2.11727	DEL
2.11727	DEL
2.11727	DEL
2.11727	DEL
2.11727	DEL
2.11727	DEL
2.11727	DEL
2.11727	DEL
2.11727	DEL
2.11727	DEL
2.11727	DEL
2.11727	DEL
2.11727	DEL
2.11727	DEL
2.11727	DEL
2.11727	DEL
2.11727	DEL
2.11727	DEL
2.11727	DUP
2.11727	DUP
2.11727	DUP
2.11727	DUP
2.11727	DUP
2.11727	DUP
2.11727	DUP
2.11727	DUP
2.11727	DUP
2.11727	DUP
2.11727	INV
2.11727	INV
2.11727	INV
2.12057	DEL
2.12057	DEL
2.12057	DEL
2.12057	DEL
2.12057	DEL
2.12057	DEL
2.12057	DEL
2.12057	DEL
2.12057	DEL
2.12057	DEL
2.12057	DEL
2.12057	DEL
2.12057	DEL
2.12057	DUP
2.12057	DUP
2.12057	DUP
2.12057	DUP
2.12057	DUP
2.12057	DUP
2.12057	DUP
2.12057	DUP
2.12057	DUP
2.12057	DUP
2.12057	INV
2.12057	INV
2.12385	DEL
2.12385	DEL
2.12385	DEL
2.12385	DEL
2.12385	DEL
2.12385	DEL
2.12385	DEL
2.12385	DEL
2.12385	DEL
2.12385	DEL
2.12385	DEL
2.12385	DEL
2.12385	DEL
2.12385	DEL
2.12385	DEL
2.12385	DEL
2.12385	DEL
2.12385	DEL
2.12385	DEL
2.12385	DEL
2.12385	DUP
2.12385	DUP
2.12385	DUP
2.12385	DUP
2.12385	DUP
2.12385	DUP
2.12385	DUP
2.12385	INV
2.12385	INV
2.12385	INV
2.1271	DEL
2.1271	DEL
2.1271	DEL
2.1271	DEL
2.1271	DEL
2.1271	DEL
2.1271	DEL
2.1271	DEL
2.1271	DEL
2.1271	DEL
2.1271	DEL
2.1271	DEL
2.1271	DEL
2.1271	DEL
2.1271	DEL
2.1271	DEL
2.1271	DEL
2.1271	DEL
2.1271	DEL
2.1271	DEL
2.1271	DEL
2.1271	DEL
2.1271	DUP
2.1271	DUP
2.1271	DUP
2.1271	INV
2.1271	INV
2.1271	INV
2.1271	INV
2.1271	INV
2.13033	DEL
2.13033	DEL
2.13033	DEL
2.13033	DEL
2.13033	DEL
2.13033	DEL
2.13033	DEL
2.13033	DEL
2.13033	DEL
2.13033	DEL
2.13033	DEL
2.13033	DEL
2.13033	DEL
2.13033	DEL
2.13033	DEL
2.13033	DEL
2.13033	DEL
2.13033	DEL
2.13033	DEL
2.13033	DEL
2.13033	DEL
2.13033	DEL
2.13033	DEL
2.13033	DEL
2.13033	DEL
2.13033	DEL
2.13033	DUP
2.13033	DUP
2.13033	DUP
2.13033	DUP
2.13033	INV
2.13033	INV
2.13354	DEL
2.13354	DEL
2.13354	DEL
2.13354	DEL
2.13354	DEL
2.13354	DEL
2.13354	DEL
2.13354	DEL
2.13354	DEL
2.13354	DEL
2.13354	DEL
2.13354	DEL
2.13354	DEL
2.13354	DEL
2.13354	DEL
2.13354	DEL
2.13354	DEL
2.13354	DEL
2.13354	DEL
2.13354	DEL
2.13354	DEL
2.13354	DEL
2.13354	DEL
2.13354	DUP
2.13354	DUP
2.13354	DUP
2.13354	INV
2.13354	INV
2.13354	INV
2.13354	INV
2.13354	INV
2.13354	INV
2.13354	INV
2.13672	DEL
2.13672	DEL
2.13672	DEL
2.13672	DEL
2.13672	DEL
2.13672	DEL
2.13672	DEL
2.13672	DEL
2.13672	DEL
2.13672	DEL
2.13672	DEL
2.13672	DEL
2.13672	DEL
2.13672	DEL
2.13672	DEL
2.13672	DEL
2.13672	DEL
2.13672	DEL
2.13672	DEL
2.13672	DEL
2.13672	DEL
2.13672	DEL
2.13672	DEL
2.13672	DUP
2.13672	DUP
2.13672	DUP
2.13672	DUP
2.13672	DUP
2.13672	DUP
2.13672	INV
2.13672	INV
2.13672	INV
2.13672	INV
2.13672	INV
2.13672	INV
2.13672	INV
2.13672	INV
2.13672	INV
2.13988	DEL
2.13988	DEL
2.13988	DEL
2.13988	DEL
2.13988	DEL
2.13988	DEL
2.13988	DEL
2.13988	DEL
2.13988	DEL
2.13988	DEL
2.13988	DEL
2.13988	DEL
2.13988	DEL
2.13988	DEL
2.13988	DEL
2.13988	DEL
2.13988	DEL
2.13988	DEL
2.13988	DUP
2.13988	DUP
2.13988	DUP
2.13988	DUP
2.13988	DUP
2.13988	DUP
2.13988	INV
2.13988	INV
2.13988	INV
2.13988	INV
2.14301	DEL
2.14301	DEL
2.14301	DEL
2.14301	DEL
2.14301	DEL
2.14301	DEL
2.14301	DEL
2.14301	DEL
2.14301	DEL
2.14301	DEL
2.14301	DEL
2.14301	DEL
2.14301	DEL
2.14301	DEL
2.14301	DEL
2.14301	DEL
2.14301	DEL
2.14301	DUP
2.14301	DUP
2.14301	DUP
2.14301	DUP
2.14301	DUP
2.14301	DUP
2.14301	DUP
2.14301	DUP
2.14301	INV
2.14301	INV
2.14301	INV
2.14301	INV
2.14301	INV
2.14301	INV
2.14301	INV
2.14301	INV
2.14613	DEL
2.14613	DEL
2.14613	DEL
2.14613	DEL
2.14613	DEL
2.14613	DEL
2.14613	DEL
2.14613	DEL
2.14613	DEL
2.14613	DEL
2.14613	DEL
2.14613	DEL
2.14613	DEL
2.14613	DEL
2.14613	DEL
2.14613	DEL
2.14613	DEL
2.14613	DEL
2.14613	DEL
2.14613	DEL
2.14613	DEL
2.14613	DEL
2.14613	DEL
2.14613	DEL
2.14613	DEL
2.14613	DEL
2.14613	DUP
2.14613	DUP
2.14613	DUP
2.14613	DUP
2.14613	DUP
2.14613	DUP
2.14613	DUP
2.14613	INV
2.14613	INV
2.14613	INV
2.14613	INV
2.14613	INV
2.14613	INV
2.14613	INV
2.14922	DEL
2.14922	DEL
2.14922	DEL
2.14922	DEL
2.14922	DEL
2.14922	DEL
2.14922	DEL
2.14922	DEL
2.14922	DEL
2.14922	DEL
2.14922	DEL
2.14922	DEL
2.14922	DEL
2.14922	DEL
2.14922	DEL
2.14922	DEL
2.14922	DEL
2.14922	DEL
2.14922	DEL
2.14922	DEL
2.14922	DEL
2.14922	DEL
2.14922	DUP
2.14922	DUP
2.14922	DUP
2.14922	DUP
2.14922	DUP
2.14922	DUP
2.14922	DUP
2.14922	DUP
2.14922	INV
2.14922	INV
2.14922	INV
2.14922	INV
2.15229	DEL
2.15229	DEL
2.15229	DEL
2.15229	DEL
2.15229	DEL
2.15229	DEL
2.15229	DEL
2.15229	DEL
2.15229	DEL
2.15229	DEL
2.15229	DEL
2.15229	DEL
2.15229	DEL
2.15229	DEL
2.15229	DEL
2.15229	DEL
2.15229	DEL
2.15229	DEL
2.15229	DEL
2.15229	DUP
2.15229	DUP
2.15229	DUP
2.15229	DUP
2.15229	DUP
2.15229	INV
2.15229	INV
2.15229	INV
2.15534	DEL
2.15534	DEL
2.15534	DEL
2.15534	DEL
2.15534	DEL
2.15534	DEL
2.15534	DEL
2.15534	DEL
2.15534	DEL
2.15534	DEL
2.15534	DEL
2.15534	DEL
2.15534	DEL
2.15534	DUP
2.15534	DUP
2.15534	DUP
2.15534	DUP
2.15534	INV
2.15534	INV
2.15836	DEL
2.15836	DEL
2.15836	DEL
2.15836	DEL
2.15836	DEL
2.15836	DEL
2.15836	DEL
2.15836	DEL
2.15836	DEL
2.15836	DEL
2.15836	DEL
2.15836	DEL
2.15836	DEL
2.15836	DEL
2.15836	DEL
2.15836	DEL
2.15836	DEL
2.15836	DEL
2.15836	DEL
2.15836	DEL
2.15836	DEL
2.15836	DEL
2.15836	DEL
2.15836	DUP
2.15836	DUP
2.15836	DUP
2.15836	DUP
2.15836	DUP
2.15836	DUP
2.15836	DUP
2.15836	INV
2.15836	INV
2.15836	INV
2.15836	INV
2.15836	INV
2.16137	DEL
2.16137	DEL
2.16137	DEL
2.16137	DEL
2.16137	DEL
2.16137	DEL
2.16137	DEL
2.16137	DEL
2.16137	DEL
2.16137	DEL
2.16137	DEL
2.16137	DEL
2.16137	DEL
2.16137	DEL
2.16137	DEL
2.16137	DEL
2.16137	DEL
2.16137	DEL
2.16137	DUP
2.16137	DUP
2.16137	DUP
2.16137	INV
2.16137	INV
2.16137	INV
2.16137	INV
2.16137	INV
2.16137	INV
2.16137	INV
2.16137	INV
2.16435	DEL
2.16435	DEL
2.16435	DEL
2.16435	DEL
2.16435	DEL
2.16435	DEL
2.16435	DEL
2.16435	DEL
2.16435	DEL
2.16435	DEL
2.16435	DEL
2.16435	DEL
2.16435	DEL
2.16435	DEL
2.16435	DEL
2.16435	DEL
2.16435	DEL
2.16435	DEL
2.16435	DEL
2.16435	DEL
2.16435	DEL
2.16435	DUP
2.16435	DUP
2.16435	INV
2.16435	INV
2.16732	DEL
2.16732	DEL
2.16732	DEL
2.16732	DEL
2.16732	DEL
2.16732	DEL
2.16732	DEL
2.16732	DEL
2.16732	DEL
2.16732	DEL
2.16732	DEL
2.16732	DEL
2.16732	DEL
2.16732	DEL
2.16732	DEL
2.16732	DEL
2.16732	DEL
2.16732	DUP
2.16732	DUP
2.16732	DUP
2.16732	DUP
2.16732	DUP
2.16732	DUP
2.16732	INV
2.17026	DEL
2.17026	DEL
2.17026	DEL
2.17026	DEL
2.17026	DEL
2.17026	DEL
2.17026	DEL
2.17026	DEL
2.17026	DEL
2.17026	DEL
2.17026	DEL
2.17026	DEL
2.17026	DEL
2.17026	DEL
2.17026	DEL
2.17026	DEL
2.17026	DEL
2.17026	DEL
2.17026	DUP
2.17026	DUP
2.17026	DUP
2.17026	DUP
2.17026	INV
2.17319	DEL
2.17319	DEL
2.17319	DEL
2.17319	DEL
2.17319	DEL
2.17319	DEL
2.17319	DEL
2.17319	DEL
2.17319	DEL
2.17319	DEL
2.17319	DEL
2.17319	DEL
2.17319	DEL
2.17319	DEL
2.17319	DEL
2.17319	DUP
2.17319	DUP
2.17319	DUP
2.17319	DUP
2.17319	INV
2.17319	INV
2.17319	INV
2.17319	INV
2.17319	INV
2.17319	INV
2.17609	DEL
2.17609	DEL
2.17609	DEL
2.17609	DEL
2.17609	DEL
2.17609	DEL
2.17609	DEL
2.17609	DEL
2.17609	DEL
2.17609	DUP
2.17609	DUP
2.17609	DUP
2.17609	DUP
2.17609	DUP
2.17609	INV
2.17609	INV
2.17609	INV
2.17898	DEL
2.17898	DEL
2.17898	DEL
2.17898	DEL
2.17898	DEL
2.17898	DEL
2.17898	DEL
2.17898	DEL
2.17898	DEL
2.17898	DEL
2.17898	DEL
2.17898	DEL
2.17898	DEL
2.17898	DEL
2.17898	DEL
2.17898	DUP
2.17898	DUP
2.17898	DUP
2.17898	DUP
2.17898	INV
2.17898	INV
2.18184	DEL
2.18184	DEL
2.18184	DEL
2.18184	DEL
2.18184	DEL
2.18184	DEL
2.18184	DEL
2.18184	DEL
2.18184	DEL
2.18184	DEL
2.18184	DEL
2.18184	DEL
2.18184	DEL
2.18184	DEL
2.18184	DUP
2.18184	DUP
2.18184	DUP
2.18184	INV
2.18469	DEL
2.18469	DEL
2.18469	DEL
2.18469	DEL
2.18469	DEL
2.18469	DEL
2.18469	DEL
2.18469	DEL
2.18469	DEL
2.18469	DEL
2.18469	DEL
2.18469	DEL
2.18469	DEL
2.18469	DEL
2.18469	DEL
2.18469	DUP
2.18469	DUP
2.18469	INV
2.18752	DEL
2.18752	DEL
2.18752	DEL
2.18752	DEL
2.18752	DEL
2.18752	DEL
2.18752	DEL
2.18752	DEL
2.18752	DEL
2.18752	DEL
2.18752	DEL
2.18752	DEL
2.18752	DUP
2.18752	DUP
2.18752	INV
2.18752	INV
2.19033	DEL
2.19033	DEL
2.19033	DEL
2.19033	DEL
2.19033	DEL
2.19033	DEL
2.19033	DEL
2.19033	DEL
2.19033	DEL
2.19033	DEL
2.19033	DEL
2.19033	DEL
2.19033	DEL
2.19033	DEL
2.19033	DEL
2.19033	DEL
2.19033	DUP
2.19033	DUP
2.19033	DUP
2.19033	DUP
2.19033	DUP
2.19033	DUP
2.19033	INV
2.19312	DEL
2.19312	DEL
2.19312	DEL
2.19312	DEL
2.19312	DEL
2.19312	DEL
2.19312	DEL
2.19312	DEL
2.19312	DEL
2.19312	DEL
2.19312	DUP
2.19312	DUP
2.19312	DUP
2.19312	DUP
2.19312	DUP
2.19312	DUP
2.19312	INV
2.19312	INV
2.19312	INV
2.19312	INV
2.1959	DEL
2.1959	DEL
2.1959	DEL
2.1959	DEL
2.1959	DEL
2.1959	DEL
2.1959	DEL
2.1959	DEL
2.1959	DEL
2.1959	DEL
2.1959	DEL
2.1959	DEL
2.1959	DEL
2.1959	DEL
2.1959	DEL
2.1959	DEL
2.1959	DEL
2.1959	DEL
2.1959	DEL
2.1959	DEL
2.1959	DEL
2.1959	DEL
2.1959	DEL
2.1959	DEL
2.1959	DEL
2.1959	DEL
2.1959	DUP
2.1959	DUP
2.1959	DUP
2.1959	DUP
2.1959	DUP
2.1959	DUP
2.1959	INV
2.1959	INV
2.1959	INV
2.1959	INV
2.1959	INV
2.19866	DEL
[truncated: 52,296 more rows]

## Sheet: Figure 2
TOP panel																									BOTTOM panel
patid	AMER1	APC	ARID1A	ATM	B2M	BCL9	BCL9L	BRAF	ELF3	FBXW7	KRAS	LMTK3	NRAS	PIK3CA	PTEN	RNF43	SMAD3	SMAD4	SOX9	TCF7L2	TGIF1	TP53	ZFP36L2		patid	DEL_CFS	priortreatment	Site	gender	CMS	TMB
1	NA	NA	NA	NA	NA	NA	NA	Other	NA	NA	NA	NA	NA	NA	NA	Other	NA	NA	NA	NA	NA	Other	NA		1	no	PLAT/PYR	Soft	male	no	no
2	Stop Gained	Stop Gained	NA	NA	NA	NA	NA	NA	NA	NA	Other	NA	NA	Other	NA	NA	NA	NA	NA	NA	NA	Other	NA		2	no	PLAT/PYR+target	Liver	male	CMS2	>10
3	NA	Frameshift Variant	NA	NA	NA	NA	NA	NA	NA	NA	NA	NA	NA	NA	Other	NA	NA	NA	NA	NA	NA	Stop Gained	NA		3	>50	PLAT/PYR+target	Liver	male	CMS2	no
4	Stop Gained	Other	NA	NA	NA	NA	NA	NA	NA	NA	Other	NA	NA	Other	NA	NA	NA	NA	NA	NA	NA	Other	NA		4	no	PLAT/PYR+target	Liver	male	CMS4	no
5	NA	Stop Gained	NA	NA	NA	NA	NA	NA	NA	NA	Other	NA	NA	NA	NA	NA	NA	NA	NA	NA	NA	Other	Other		5	no	PLAT/PYR+target	Lung	female	no	no
6	NA	NA	NA	NA	NA	NA	NA	NA	NA	NA	NA	NA	NA	NA	NA	NA	NA	NA	NA	NA	NA	Other	NA		6	no	PLAT/PYR	Soft	female	no	no
7	NA	NA	NA	NA	NA	NA	NA	NA	NA	NA	NA	NA	NA	Other	NA	NA	NA	Other	NA	NA	NA	Stop Gained	Frameshift Variant		7	no	PLAT/PYR+target	Soft	female	no	no
8	NA	Stop Gained	NA	NA	NA	NA	NA	NA	NA	NA	Other	NA	NA	Other	NA	NA	NA	NA	Stop Gained	NA	NA	Frameshift Variant	NA		8	no	No	Liver	male	CMS1	no
9	NA	Stop Gained	NA	NA	NA	NA	NA	NA	NA	NA	NA	NA	NA	NA	NA	NA	NA	Other	NA	NA	NA	Other	Other		9	no	PLAT/PYR	Soft	female	CMS2	no
10	NA	Stop Gained	NA	NA	NA	NA	NA	NA	NA	NA	NA	NA	NA	NA	NA	NA	NA	NA	NA	NA	NA	Stop Gained	NA		10	no	PLAT/PYR	Liver	female	no	no
11	NA	Stop Gained	Other	Other	NA	NA	NA	NA	NA	NA	NA	NA	NA	NA	NA	NA	NA	Stop Gained	NA	NA	NA	Other	NA		11	no	PLAT/PYR+target	Liver	female	no	>10
12	NA	Stop Gained	NA	NA	NA	NA	NA	NA	NA	NA	Other	NA	NA	NA	NA	NA	NA	Other	NA	NA	NA	NA	NA		12	no	PLAT/PYR	Soft	male	no	no
13	NA	Stop Gained	NA	NA	NA	NA	NA	NA	NA	NA	NA	NA	NA	NA	NA	NA	NA	NA	NA	NA	NA	Other	NA		13	no	PLAT/PYR	Soft	male	no	no
14	Stop Gained	Frameshift Variant	NA	NA	NA	NA	NA	NA	NA	NA	Other	NA	NA	NA	NA	NA	NA	NA	NA	NA	NA	Stop Gained	NA		14	no	PLAT/PYR+target	Liver	male	no	no
15	NA	Frameshift Variant	NA	NA	NA	NA	NA	NA	NA	Stop Gained	Other	NA	NA	NA	NA	NA	NA	Other	NA	NA	NA	Other	NA		15	>50	PLAT/PYR+target	Soft	female	no	>10
16	Stop Gained	Frameshift Variant	NA	Stop Gained	NA	NA	NA	NA	NA	NA	Other	NA	NA	NA	NA	NA	Other	Other	NA	NA	NA	NA	Frameshift Variant		16	no	Other	Bone	female	no	no
17	NA	Other	NA	NA	NA	NA	NA	NA	NA	NA	Other	NA	NA	Other	NA	NA	NA	Other	NA	NA	NA	Other	NA		17	no	PLAT/PYR+target	Bone	male	no	no
18	NA	Stop Gained	NA	NA	NA	NA	NA	NA	NA	NA	Other	NA	NA	NA	NA	NA	NA	NA	NA	NA	NA	Other	NA		18	no	PLAT/PYR	Liver	male	CMS2	>10
19	NA	NA	NA	NA	NA	NA	NA	NA	NA	NA	NA	NA	NA	NA	NA	NA	NA	NA	NA	NA	NA	Frameshift Variant	NA		19	no	PLAT/PYR	Soft	female	no	no
20	NA	Frameshift Variant	NA	NA	NA	NA	NA	NA	NA	NA	Other	NA	NA	Other	NA	NA	NA	NA	NA	NA	NA	Frameshift Variant	NA		20	no	Other	Liver	male	no	no
21	NA	NA	NA	NA	NA	Frameshift Variant	NA	NA	NA	NA	Other	NA	NA	NA	NA	NA	NA	NA	NA	NA	NA	Other	NA		21	no	PLAT/PYR+target	Soft	male	no	no
22	NA	Stop Gained	NA	NA	NA	NA	NA	NA	NA	NA	Other	NA	NA	NA	NA	NA	NA	Other	NA	NA	NA	NA	NA		22	no	PLAT/PYR	Liver	male	no	>10
23	NA	Structural Variant	NA	NA	NA	NA	NA	NA	NA	NA	NA	NA	NA	Other	NA	NA	NA	NA	Other	NA	NA	Frameshift Variant	NA		23	no	No	Liver	female	no	no
24	NA	Other	NA	NA	NA	NA	NA	NA	NA	NA	Other	NA	NA	NA	NA	NA	NA	NA	NA	NA	NA	Other	NA		24	no	PLAT/PYR+target	Liver	male	no	no
25	NA	Other	NA	NA	NA	NA	NA	NA	NA	NA	Other	NA	NA	NA	Structural Variant	NA	NA	NA	NA	NA	NA	NA	NA		25	no	No	Soft	female	no	no
26	NA	Stop Gained	NA	NA	NA	NA	NA	NA	NA	NA	NA	NA	NA	NA	NA	NA	NA	NA	NA	NA	Frameshift Variant	Other	NA		26	no	PLAT/PYR	Liver	male	no	no
27	NA	Stop Gained	NA	NA	NA	NA	NA	NA	NA	NA	NA	NA	NA	Other	NA	NA	NA	NA	NA	NA	NA	Other	NA		27	no	No	Lymph node	male	no	no
28	NA	Stop Gained	Other	NA	NA	NA	NA	NA	NA	Other	NA	NA	NA	NA	NA	NA	NA	NA	NA	NA	NA	Other	NA		28	no	PLAT/PYR+target	Liver	female	no	no
29	NA	Other	NA	NA	NA	NA	NA	NA	NA	Other	Other	NA	NA	NA	NA	NA	NA	NA	NA	NA	NA	Other	NA		29	no	PLAT/PYR+target	Liver	male	no	>10
30	NA	Frameshift Variant	NA	NA	NA	NA	NA	NA	NA	Other	Other	NA	NA	NA	NA	NA	NA	NA	NA	NA	Other	NA	Other		30	no	Other	Lung	female	no	no
31	NA	Frameshift Variant	NA	NA	NA	NA	NA	NA	NA	Other	Other	NA	NA	NA	NA	NA	Stop Gained	NA	NA	NA	NA	Stop Gained	NA		31	no	Other	Liver	male	no	no
32	NA	Other	NA	NA	NA	NA	NA	NA	Frameshift Variant	NA	Other	NA	NA	Other	NA	NA	NA	NA	Structural Variant	NA	NA	Other	NA		32	no	No	Liver	male	no	no
33	NA	Stop Gained	NA	Structural Variant	NA	NA	NA	NA	NA	NA	NA	NA	NA	NA	NA	NA	NA	NA	NA	Other	NA	Stop Gained	NA		33	>50	PLAT/PYR	Liver	male	no	no
34	NA	Stop Gained	NA	NA	NA	NA	NA	NA	NA	NA	Other	NA	NA	NA	NA	NA	NA	Other	Other	NA	NA	Other	NA		34	no	PLAT/PYR	Liver	female	no	no
35	Stop Gained	Stop Gained	NA	NA	NA	NA	NA	NA	NA	NA	Other	NA	NA	NA	NA	NA	NA	NA	NA	Frameshift Variant	NA	NA	NA		35	no	PLAT/PYR+target	Soft	male	no	no
36	NA	NA	NA	NA	NA	NA	NA	Other	NA	NA	NA	NA	NA	Other	NA	NA	NA	Other	NA	NA	NA	NA	NA		36	no	PLAT/PYR	Soft	male	no	no
37	NA	Stop Gained	NA	NA	NA	NA	NA	NA	NA	NA	NA	NA	NA	NA	NA	Other	NA	NA	NA	NA	NA	Other	NA		37	no	No	Liver	male	no	no
38	NA	Stop Gained	NA	NA	NA	NA	NA	NA	NA	NA	NA	NA	NA	NA	NA	NA	NA	NA	NA	NA	NA	Other	NA		38	no	No	Liver	female	no	no
39	NA	Other	NA	NA	NA	NA	NA	NA	NA	NA	NA	NA	NA	NA	NA	NA	Stop Gained	NA	NA	NA	NA	Other	NA		39	no	No	Liver	male	no	no
40	NA	NA	NA	NA	NA	NA	NA	Other	NA	NA	NA	NA	Other	NA	NA	NA	NA	NA	NA	NA	NA	Frameshift Variant	NA		40	no	PLAT/PYR+target	Liver	male	no	no
41	NA	Other	Frameshift Variant	NA	NA	NA	NA	NA	NA	NA	NA	NA	Other	NA	NA	NA	NA	NA	NA	NA	NA	NA	NA		41	no	No	Liver	female	no	no
42	NA	Stop Gained	NA	NA	NA	NA	NA	NA	NA	NA	NA	NA	NA	NA	NA	NA	NA	NA	NA	NA	NA	NA	NA		42	no	PLAT/PYR	Liver	male	no	no
43	NA	Frameshift Variant	NA	NA	NA	NA	NA	NA	Frameshift Variant	NA	Other	NA	NA	NA	NA	NA	NA	NA	NA	NA	NA	NA	NA		43	no	No	Liver	female	no	no
44	NA	Frameshift Variant	NA	NA	NA	NA	NA	NA	NA	NA	Other	NA	NA	NA	NA	NA	NA	NA	NA	NA	NA	NA	Frameshift Variant		44	no	No	Liver	female	no	no
45	NA	Stop Gained	NA	NA	NA	NA	NA	NA	NA	NA	NA	NA	Other	NA	NA	NA	NA	NA	NA	NA	Frameshift Variant	Stop Gained	NA		45	no	PLAT/PYR+target	Liver	male	no	no
46	NA	Stop Gained	Frameshift Variant	NA	NA	NA	NA	NA	NA	NA	Other	NA	NA	Other	NA	NA	NA	NA	NA	NA	NA	Other	NA		46	>50	PLAT/PYR	Liver	female	no	no
47	NA	NA	NA	NA	NA	NA	NA	NA	NA	NA	NA	NA	NA	NA	NA	NA	NA	NA	NA	NA	NA	NA	NA		47	no	Other	Liver	male	no	no
48	NA	Stop Gained	NA	NA	NA	NA	NA	NA	NA	Other	NA	NA	NA	NA	NA	NA	NA	NA	NA	NA	NA	Other	NA		48	no	No	Liver	male	no	no
49	NA	Stop Gained	NA	NA	NA	NA	NA	NA	NA	NA	NA	NA	NA	NA	NA	NA	NA	NA	NA	NA	NA	Other	NA		49	>50	PLAT/PYR	Liver	male	CMS2	no
50	NA	Stop Gained	Stop Gained	NA	NA	NA	NA	NA	NA	NA	NA	NA	NA	NA	NA	NA	NA	NA	NA	NA	NA	Stop Gained	NA		50	no	PLAT/PYR+target	Liver	female	CMS2	no
51	NA	Stop Gained	NA	NA	NA	NA	NA	NA	NA	NA	NA	NA	NA	Other	NA	NA	NA	NA	NA	NA	NA	NA	NA		51	no	PLAT/PYR	Liver	female	no	no
52	NA	Frameshift Variant	NA	NA	NA	NA	NA	Other	NA	Other	NA	NA	NA	NA	NA	NA	NA	Stop Gained	NA	NA	NA	Other	NA		52	no	PLAT/PYR+target	Soft	female	CMS1	no
53	NA	NA	NA	NA	NA	NA	NA	NA	NA	NA	Other	NA	NA	NA	NA	NA	NA	NA	NA	NA	NA	Other	NA		53	no	PLAT/PYR	Soft	male	no	no
54	NA	Stop Gained	NA	NA	NA	NA	NA	Other	NA	NA	Other	NA	NA	NA	NA	NA	NA	Other	NA	Frameshift Variant	NA	NA	NA		54	no	PLAT/PYR	Soft	male	no	no
55	NA	Frameshift Variant	NA	Frameshift Variant	NA	NA	NA	NA	NA	NA	NA	NA	NA	NA	NA	NA	NA	NA	NA	Stop Gained	NA	NA	NA		55	no	PLAT/PYR+target	Liver	male	no	no
56	NA	Frameshift Variant	NA	NA	NA	NA	NA	NA	NA	NA	Other	NA	NA	NA	NA	NA	NA	NA	NA	NA	NA	Other	NA		56	no	PLAT/PYR	Liver	male	no	>10
57	NA	Stop Gained	NA	NA	NA	NA	NA	NA	NA	NA	Other	NA	NA	NA	NA	NA	NA	NA	NA	NA	NA	Other	NA		57	no	Other	Liver	male	no	no
58	NA	NA	NA	NA	NA	NA	NA	NA	NA	NA	Other	NA	NA	NA	NA	NA	NA	NA	NA	NA	NA	NA	Frameshift Variant		58	no	PLAT/PYR	Lung	male	no	no
59	NA	Frameshift Variant	NA	NA	NA	NA	NA	NA	NA	NA	Other	NA	NA	NA	NA	NA	NA	NA	NA	NA	NA	Frameshift Variant	NA		59	no	PLAT/PYR	Liver	female	no	no
60	NA	NA	NA	NA	NA	NA	NA	NA	NA	NA	Other	NA	NA	NA	NA	NA	NA	NA	NA	NA	NA	NA	NA		60	no	No	Soft	female	no	no
61	NA	Other	NA	NA	NA	NA	NA	NA	NA	NA	Other	NA	Other	NA	NA	NA	NA	NA	NA	NA	NA	Other	NA		61	no	PLAT/PYR	Liver	male	no	no
62	NA	Other	NA	NA	NA	NA	NA	NA	NA	Other	Other	NA	NA	NA	NA	NA	NA	NA	NA	NA	NA	NA	NA		62	no	PLAT/PYR	Liver	female	CMS2	no
63	NA	Stop Gained	NA	NA	NA	NA	NA	NA	NA	NA	NA	NA	NA	NA	NA	NA	NA	NA	Frameshift Variant	NA	NA	Other	NA		63	no	Other	Lymph node	male	CMS2	no
64	Other	Other	NA	NA	NA	NA	NA	NA	NA	NA	Other	NA	NA	Other	NA	NA	NA	NA	NA	NA	NA	Other	Frameshift Variant		64	>50	PLAT/PYR	Liver	female	no	>10
65	NA	NA	NA	NA	NA	NA	NA	Other	NA	NA	NA	NA	NA	NA	NA	Frameshift Variant	NA	NA	NA	NA	NA	Other	NA		65	no	PLAT/PYR	Soft	male	no	no
66	Stop Gained	Other	NA	NA	NA	NA	NA	NA	NA	NA	NA	NA	NA	NA	NA	NA	NA	NA	NA	NA	NA	Stop Gained	NA		66	no	No	Liver	male	CMS4	no
67	NA	Other	NA	NA	NA	Frameshift Variant	NA	NA	NA	NA	NA	NA	NA	NA	NA	NA	NA	NA	NA	NA	NA	Other	NA		67	no	PLAT/PYR+target	Soft	male	no	no
68	Frameshift Variant	NA	Other	NA	NA	NA	Other	Other	NA	NA	NA	Other	NA	NA	NA	Frameshift Variant	NA	NA	Stop Gained	Other	NA	Other	Other		68	no	Other	Liver	male	no	>10
69	NA	Structural Variant	NA	NA	NA	NA	NA	NA	NA	NA	NA	NA	NA	NA	NA	NA	Frameshift Variant	NA	NA	NA	NA	Other	NA		69	no	PLAT/PYR+target	Liver	male	no	>10
70	NA	Stop Gained	NA	NA	NA	NA	NA	NA	NA	NA	NA	NA	NA	NA	NA	NA	NA	NA	NA	NA	NA	Other	NA		70	>50	PLAT/PYR+target	Liver	female	CMS4	no
71	NA	NA	NA	NA	NA	NA	NA	NA	NA	NA	NA	NA	NA	NA	NA	NA	NA	NA	NA	NA	NA	Other	NA		71	no	No	Soft	male	no	no
72	NA	NA	NA	Stop Gained	NA	NA	NA	NA	NA	NA	Other	NA	NA	NA	NA	NA	NA	NA	NA	NA	NA	Other	NA		72	no	PLAT/PYR	Lymph node	female	no	no
73	NA	Frameshift Variant	NA	NA	NA	NA	NA	NA	NA	NA	NA	NA	NA	NA	NA	NA	NA	NA	NA	NA	NA	Frameshift Variant	NA		73	>50	PLAT/PYR	Liver	male	no	>10
74	NA	NA	NA	NA	NA	NA	NA	Other	NA	NA	NA	NA	NA	Other	NA	NA	NA	Other	NA	NA	NA	Other	NA		74	>50	PLAT/PYR	Liver	male	no	no
75	NA	Stop Gained	NA	NA	NA	NA	NA	Structural Variant	NA	NA	Other	NA	NA	NA	NA	NA	NA	NA	NA	NA	NA	Other	Frameshift Variant		75	no	PLAT/PYR+target	Liver	female	no	no
76	NA	NA	NA	NA	NA	NA	NA	Other	NA	NA	NA	NA	NA	Other	NA	NA	NA	NA	NA	NA	NA	Other	NA		76	no	PLAT/PYR	Liver	female	no	no
77	NA	Stop Gained	NA	NA	NA	NA	NA	NA	NA	NA	NA	NA	NA	Other	NA	NA	NA	Stop Gained	NA	NA	NA	Stop Gained	NA		77	no	PLAT/PYR	Liver	female	no	no
78	NA	Stop Gained	NA	NA	NA	NA	NA	Other	NA	NA	NA	Other	NA	Other	NA	NA	NA	NA	NA	NA	Other	Other	NA		78	>50	PLAT/PYR	Liver	male	no	>10
79	NA	Other	NA	NA	NA	NA	Stop Gained	NA	NA	NA	Other	Other	NA	Other	NA	NA	NA	NA	NA	Frameshift Variant	NA	NA	NA		79	no	No	Liver	male	CMS2	no
80	Stop Gained	Stop Gained	NA	NA	NA	NA	NA	NA	NA	NA	Other	NA	NA	Other	NA	NA	NA	NA	NA	Stop Gained	NA	Other	NA		80	no	No	Liver	female	CMS4	no
81	NA	Stop Gained	NA	NA	NA	NA	NA	NA	NA	NA	Other	NA	NA	NA	NA	NA	NA	Other	NA	NA	NA	Other	NA		81	no	No	Liver	female	CMS2	no
82	NA	NA	NA	NA	NA	NA	NA	NA	NA	NA	NA	NA	NA	NA	NA	NA	NA	NA	NA	NA	NA	Stop Gained	NA		82	no	No	Liver	female	no	no
83	NA	Stop Gained	NA	NA	NA	NA	NA	NA	NA	NA	NA	NA	NA	NA	NA	NA	NA	NA	NA	NA	NA	NA	NA		83	>50	No	Liver	male	CMS2	no
84	NA	Other	Stop Gained	NA	NA	Other	NA	NA	NA	NA	NA	NA	NA	NA	NA	NA	NA	NA	NA	NA	NA	NA	NA		84	no	PLAT/PYR+target	Liver	male	CMS2	no
85	NA	NA	NA	NA	NA	NA	NA	NA	NA	NA	NA	NA	NA	NA	NA	NA	NA	NA	NA	NA	NA	Other	NA		85	>50	PLAT/PYR+target	Liver	male	CMS2	no
86	NA	Stop Gained	NA	NA	NA	NA	NA	NA	NA	NA	NA	NA	NA	NA	Other	NA	NA	NA	NA	NA	NA	Other	NA		86	no	PLAT/PYR	Liver	male	CMS2	no
87	NA	NA	NA	NA	NA	NA	NA	NA	NA	NA	Other	NA	NA	NA	NA	NA	NA	NA	NA	NA	NA	NA	NA		87	no	PLAT/PYR	Lung	female	CMS2	no
88	NA	NA	NA	NA	NA	NA	NA	NA	NA	NA	NA	NA	NA	NA	NA	NA	NA	NA	NA	NA	NA	Other	Frameshift Variant		88	no	No	Soft	female	CMS2	no
89	NA	Stop Gained	NA	NA	NA	NA	NA	Other	NA	NA	NA	NA	NA	NA	NA	NA	NA	NA	NA	NA	NA	Other	NA		89	>50	PLAT/PYR	Lung	male	no	>10
90	NA	Frameshift Variant	Frameshift Variant	NA	NA	NA	NA	NA	Frameshift Variant	NA	Other	NA	NA	NA	NA	NA	NA	Other	NA	NA	NA	NA	NA		90	no	PLAT/PYR+target	No	female	no	>10
91	NA	Stop Gained	NA	NA	NA	NA	NA	NA	NA	NA	NA	NA	NA	NA	NA	NA	NA	Other	NA	Frameshift Variant	NA	Stop Gained	NA		91	no	No	Liver	male	no	no
92	NA	NA	NA	NA	NA	NA	NA	NA	NA	NA	Other	NA	NA	NA	NA	NA	NA	Structural Variant	NA	NA	NA	Frameshift Variant	NA		92	no	No	Liver	male	no	no
93	Frameshift Variant	Other	Structural Variant	NA	NA	NA	NA	NA	NA	Other	NA	NA	NA	NA	NA	NA	NA	NA	NA	NA	NA	Other	NA		93	no	PLAT/PYR	Liver	male	no	no
94	NA	Stop Gained	NA	NA	NA	NA	NA	NA	NA	NA	Other	NA	NA	NA	NA	NA	NA	NA	NA	NA	NA	Stop Gained	NA		94	no	PLAT/PYR	Liver	female	no	no
95	NA	Frameshift Variant	NA	NA	NA	NA	NA	NA	NA	NA	NA	NA	NA	NA	NA	NA	NA	NA	NA	NA	NA	Frameshift Variant	NA		95	no	Other	Liver	male	no	>10
96	NA	NA	NA	NA	NA	NA	NA	NA	NA	NA	NA	NA	Other	NA	NA	NA	NA	NA	NA	NA	NA	Frameshift Variant	NA		96	no	PLAT/PYR	Liver	male	no	no
97	NA	Frameshift Variant	NA	NA	NA	NA	NA	NA	NA	NA	NA	NA	NA	NA	NA	NA	NA	NA	NA	NA	NA	Other	NA		97	no	No	Lung	male	no	no
98	NA	Frameshift Variant	NA	NA	NA	NA	NA	NA	NA	NA	NA	NA	NA	NA	NA	NA	NA	NA	NA	NA	NA	NA	NA		98	no	Other	Soft	male	no	>10
99	NA	Other	NA	NA	NA	NA	NA	NA	NA	NA	NA	NA	Other	NA	NA	NA	NA	NA	NA	NA	NA	Other	NA		99	>50	No	Liver	male	no	no
100	NA	NA	NA	NA	NA	NA	NA	Other	NA	Other	NA	NA	NA	NA	NA	NA	NA	Other	NA	NA	NA	Other	NA		100	no	PLAT/PYR+target	Lung	male	no	no
101	NA	Other	NA	NA	NA	NA	NA	NA	NA	NA	NA	NA	NA	NA	NA	NA	NA	NA	NA	NA	NA	Other	NA		101	>50	PLAT/PYR	Soft	male	no	>10
102	NA	Stop Gained	NA	NA	NA	NA	NA	NA	NA	NA	Other	NA	NA	NA	NA	NA	NA	Other	NA	Stop Gained	NA	Other	NA		102	no	Other	Soft	female	no	>10
103	NA	Other	NA	NA	NA	NA	NA	NA	NA	NA	NA	NA	NA	NA	NA	NA	NA	NA	NA	NA	NA	Other	NA		103	>50	No	Liver	male	CMS2	no
104	NA	NA	NA	NA	NA	NA	NA	Other	NA	NA	NA	NA	NA	NA	NA	Stop Gained	NA	Frameshift Variant	NA	NA	NA	Stop Gained	NA		104	no	No	Liver	female	CMS1	no
105	NA	Other	NA	NA	NA	NA	NA	NA	NA	NA	Other	NA	NA	NA	NA	NA	NA	NA	NA	Other	NA	Other	NA		105	no	PLAT/PYR+target	Liver	male	no	no
106	NA	Other	NA	NA	NA	NA	NA	Other	NA	NA	NA	NA	NA	NA	Frameshift Variant	NA	NA	NA	NA	NA	NA	Other	NA		106	>50	No	Liver	male	CMS4	no
107	NA	Stop Gained	NA	Other	NA	NA	NA	NA	NA	NA	NA	NA	NA	NA	NA	NA	NA	Structural Variant	NA	NA	NA	Other	NA		107	no	PLAT/PYR	Soft	female	CMS2	>10
108	NA	Stop Gained	Structural Variant	NA	NA	NA	NA	NA	NA	NA	Other	NA	NA	Other	NA	NA	NA	NA	NA	NA	NA	Frameshift Variant	NA		108	no	PLAT/PYR+target	Liver	female	CMS2	no
109	NA	Frameshift Variant	NA	NA	NA	NA	NA	NA	NA	NA	NA	NA	NA	NA	NA	NA	NA	NA	NA	NA	NA	Frameshift Variant	NA		109	no	PLAT/PYR+target	Liver	male	CMS2	no
110	NA	Frameshift Variant	NA	NA	NA	NA	NA	NA	NA	NA	Other	NA	NA	NA	NA	NA	NA	NA	NA	NA	NA	NA	NA		110	no	No	Liver	female	CMS2	no
111	NA	Frameshift Variant	NA	NA	NA	NA	NA	Other	NA	NA	NA	NA	NA	Other	NA	NA	NA	Other	NA	NA	NA	NA	NA		111	no	PLAT/PYR+target	Liver	female	CMS4	no
112	NA	Frameshift Variant	NA	NA	NA	NA	NA	NA	NA	NA	Other	NA	NA	NA	NA	NA	NA	NA	NA	NA	NA	Stop Gained	NA		112	no	Other	Liver	male	no	no
113	NA	Frameshift Variant	NA	NA	NA	Frameshift Variant	NA	NA	NA	NA	NA	NA	NA	NA	NA	NA	NA	Frameshift Variant	NA	NA	NA	Other	NA		113	no	PLAT/PYR+target	Liver	male	CMS2	no
114	NA	Frameshift Variant	Frameshift Variant	NA	NA	NA	NA	NA	NA	NA	NA	NA	Other	NA	NA	NA	NA	NA	NA	NA	NA	Other	NA		114	>50	PLAT/PYR+target	Liver	female	no	no
115	NA	Stop Gained	NA	NA	NA	NA	NA	NA	NA	NA	NA	NA	NA	NA	NA	NA	NA	NA	NA	NA	NA	Frameshift Variant	NA		115	>50	PLAT/PYR	Liver	male	CMS2	no
116	NA	NA	NA	NA	NA	NA	NA	Other	NA	NA	NA	NA	NA	NA	NA	NA	NA	Other	NA	NA	NA	Other	NA		116	no	No	Liver	male	CMS1	no
117	NA	Stop Gained	NA	NA	NA	Frameshift Variant	NA	NA	NA	NA	Other	NA	NA	NA	NA	NA	NA	NA	NA	NA	NA	Other	NA		117	no	PLAT/PYR	Liver	male	CMS2	no
118	NA	NA	Other	Other	NA	NA	NA	NA	NA	NA	Other	NA	NA	NA	NA	NA	NA	NA	NA	NA	NA	Other	NA		118	no	PLAT/PYR+target	Liver	female	no	no
119	NA	Frameshift Variant	NA	NA	NA	NA	NA	NA	NA	NA	Other	NA	NA	NA	NA	NA	NA	Other	NA	NA	NA	Frameshift Variant	NA		119	no	PLAT/PYR	Soft	female	no	no
120	NA	Other	NA	NA	NA	Frameshift Variant	NA	NA	NA	NA	NA	NA	NA	NA	NA	NA	NA	NA	NA	NA	NA	Other	NA		120	>50	PLAT/PYR	Lung	male	no	>10
121	NA	NA	NA	NA	NA	NA	NA	NA	NA	NA	Other	NA	NA	NA	NA	NA	NA	NA	NA	NA	NA	NA	NA		121	no	PLAT/PYR+target	Liver	male	no	no
122	NA	Other	NA	NA	NA	NA	NA	NA	NA	NA	Other	NA	NA	NA	Frameshift Variant	NA	NA	NA	Other	NA	NA	Frameshift Variant	NA		122	>50	No	Liver	female	no	>10
123	NA	Other	NA	NA	Other	NA	Frameshift Variant	NA	NA	Other	Other	Frameshift Variant	NA	NA	NA	NA	NA	NA	NA	Frameshift Variant	NA	NA	Frameshift Variant		123	no	No	Liver	male	no	>10
124	NA	Frameshift Variant	NA	NA	NA	NA	NA	NA	NA	NA	NA	NA	Other	NA	NA	NA	NA	NA	NA	NA	NA	Frameshift Variant	Frameshift Variant		124	no	PLAT/PYR	Liver	male	no	no
125	NA	NA	NA	NA	NA	NA	NA	NA	NA	NA	NA	NA	Other	NA	NA	NA	NA	NA	NA	NA	NA	Other	NA		125	no	No	Soft	female	no	no
126	NA	Other	NA	NA	NA	NA	NA	Other	NA	NA	NA	NA	NA	NA	NA	NA	NA	NA	NA	NA	NA	Other	NA		126	no	PLAT/PYR	Liver	male	no	no
127	NA	NA	NA	NA	NA	NA	NA	NA	NA	NA	Other	NA	NA	Other	NA	NA	NA	NA	NA	Frameshift Variant	NA	NA	NA		127	no	PLAT/PYR	Soft	male	no	no
128	NA	Frameshift Variant	NA	NA	NA	NA	NA	NA	NA	NA	NA	NA	NA	NA	NA	NA	NA	NA	NA	NA	NA	Frameshift Variant	NA		128	>50	PLAT/PYR	Liver	male	no	no
129	NA	Frameshift Variant	NA	NA	NA	NA	NA	NA	NA	NA	NA	NA	NA	NA	NA	NA	NA	NA	NA	NA	NA	Other	NA		129	no	PLAT/PYR+target	Liver	male	no	no
130	NA	Stop Gained	NA	Other	NA	NA	Stop Gained	NA	NA	NA	Other	NA	NA	NA	NA	NA	NA	Frameshift Variant	Frameshift Variant	NA	NA	Other	Frameshift Variant		130	no	No	Liver	female	no	no
131	NA	Stop Gained	NA	NA	NA	NA	NA	NA	NA	NA	NA	NA	NA	NA	NA	NA	NA	NA	NA	NA	NA	NA	NA		131	no	PLAT/PYR+target	Liver	male	no	no
132	Frameshift Variant	Stop Gained	NA	NA	NA	NA	NA	NA	NA	NA	Other	NA	NA	Other	NA	NA	NA	NA	NA	NA	NA	NA	NA		132	no	No	Bone	female	no	no
133	NA	Stop Gained	NA	NA	NA	NA	NA	NA	NA	Other	NA	NA	NA	NA	NA	NA	NA	NA	NA	NA	NA	Other	NA		133	no	PLAT/PYR+target	Liver	male	no	no
134	NA	Stop Gained	NA	NA	NA	NA	NA	NA	NA	NA	NA	NA	NA	NA	NA	NA	NA	NA	NA	NA	NA	Other	NA		134	no	Other	Liver	male	no	no
135	Stop Gained	Stop Gained	Other	NA	NA	NA	NA	NA	NA	NA	NA	NA	NA	NA	NA	NA	NA	NA	NA	NA	NA	Stop Gained	NA		135	no	No	Liver	male	no	no
136	NA	NA	Frameshift Variant	Other	NA	NA	Other	NA	NA	NA	NA	NA	NA	NA	NA	Other	Other	NA	NA	Other	NA	NA	NA		136	no	No	Liver	male	CMS1	>10
137	NA	Other	NA	NA	NA	NA	NA	NA	NA	Stop Gained	Other	NA	NA	NA	NA	NA	NA	NA	NA	NA	NA	Frameshift Variant	NA		137	no	No	Liver	female	no	no
138	NA	Stop Gained	NA	NA	NA	NA	NA	NA	NA	NA	NA	NA	NA	NA	Structural Variant	NA	NA	NA	NA	NA	NA	NA	NA		138	no	No	Liver	female	no	no
139	NA	Frameshift Variant	NA	NA	NA	NA	NA	NA	NA	NA	NA	NA	NA	NA	NA	NA	NA	NA	NA	NA	NA	Other	NA		139	>50	PLAT/PYR	Lymph node	female	no	no
140	NA	Other	NA	NA	NA	NA	Frameshift Variant	NA	NA	NA	Other	NA	NA	NA	NA	NA	NA	NA	NA	NA	NA	NA	NA		140	no	PLAT/PYR	Lymph node	male	no	no
141	NA	Other	NA	NA	NA	NA	NA	NA	NA	NA	Other	NA	NA	NA	NA	NA	NA	NA	NA	NA	NA	Other	NA		141	no	PLAT/PYR	Soft	male	no	>10
142	NA	Other	NA	Other	NA	NA	NA	NA	NA	NA	NA	NA	NA	NA	NA	NA	NA	NA	NA	NA	NA	NA	NA		142	no	Other	Liver	male	no	no
143	NA	Stop Gained	NA	NA	NA	NA	NA	NA	NA	NA	NA	NA	NA	Other	NA	NA	NA	NA	NA	NA	NA	Other	NA		143	>50	PLAT/PYR	Soft	female	no	no
144	NA	Structural Variant	NA	NA	NA	NA	NA	NA	NA	NA	Other	NA	NA	NA	NA	NA	NA	NA	NA	NA	NA	Other	NA		144	no	Other	Liver	female	no	no
145	Stop Gained	Stop Gained	NA	NA	NA	NA	NA	NA	NA	NA	Other	NA	NA	Other	NA	NA	NA	NA	NA	NA	NA	Other	NA		145	no	PLAT/PYR+target	Soft	female	no	no
146	NA	Stop Gained	NA	NA	NA	NA	NA	NA	NA	NA	NA	NA	NA	NA	NA	NA	NA	NA	NA	NA	NA	NA	NA		146	no	Other	Liver	female	no	no
147	NA	Stop Gained	NA	NA	NA	NA	NA	NA	NA	Stop Gained	Other	NA	NA	NA	NA	NA	NA	NA	NA	NA	NA	NA	NA		147	>50	PLAT/PYR	Soft	male	no	no
148	NA	Frameshift Variant	NA	NA	NA	NA	NA	Other	NA	NA	NA	NA	NA	NA	NA	NA	NA	NA	NA	NA	NA	NA	NA		148	no	PLAT/PYR+target	Liver	female	no	no
149	NA	Stop Gained	NA	NA	NA	NA	NA	NA	NA	Other	Other	NA	NA	NA	NA	NA	NA	NA	NA	Frameshift Variant	NA	NA	NA		149	no	Other	Soft	female	no	no
150	NA	Stop Gained	NA	NA	NA	NA	NA	NA	NA	Other	Other	NA	NA	NA	NA	NA	NA	NA	NA	NA	NA	Other	NA		150	no	No	Liver	male	no	no
151	NA	Stop Gained	Frameshift Variant	NA	NA	NA	NA	NA	NA	NA	NA	NA	NA	NA	NA	NA	NA	NA	NA	NA	NA	NA	NA		151	no	No	Liver	male	no	no
152	NA	Stop Gained	NA	NA	NA	NA	NA	Other	NA	NA	NA	NA	NA	NA	Other	NA	NA	NA	Frameshift Variant	NA	NA	NA	NA		152	no	No	Liver	male	CMS4	no
153	NA	NA	NA	NA	NA	NA	NA	NA	NA	NA	NA	NA	NA	NA	NA	NA	NA	NA	NA	NA	NA	NA	NA		153	no	Other	Liver	male	CMS1	no
154	NA	Other	NA	NA	NA	NA	NA	NA	NA	NA	Other	NA	NA	Other	NA	NA	NA	NA	Other	Frameshift Variant	NA	Frameshift Variant	NA		154	no	Other	Liver	female	CMS2	no
155	NA	Frameshift Variant	NA	NA	NA	NA	NA	NA	NA	NA	Other	NA	NA	NA	NA	NA	NA	Other	NA	NA	NA	Other	NA		155	no	PLAT/PYR	Liver	female	no	no
156	NA	NA	NA	NA	NA	NA	NA	NA	NA	NA	Other	NA	NA	NA	NA	NA	NA	Other	NA	NA	NA	NA	NA		156	no	PLAT/PYR	Soft	female	CMS1	no
157	NA	NA	NA	NA	NA	NA	NA	NA	NA	NA	NA	NA	NA	NA	NA	NA	NA	NA	NA	NA	NA	Other	NA		157	no	PLAT/PYR+target	Soft	male	no	no
158	NA	NA	NA	NA	NA	NA	NA	NA	NA	Other	NA	NA	NA	NA	NA	NA	NA	NA	NA	NA	NA	NA	NA		158	no	Other	Soft	female	no	no
159	NA	Stop Gained	NA	NA	NA	NA	NA	NA	NA	NA	NA	NA	NA	NA	NA	NA	NA	NA	NA	NA	NA	Other	NA		159	>50	PLAT/PYR	Liver	male	no	no
160	NA	NA	NA	NA	NA	Other	NA	NA	NA	NA	NA	NA	NA	NA	NA	NA	NA	NA	NA	NA	Structural Variant	Frameshift Variant	NA		160	>50	PLAT/PYR+target	Liver	female	no	>10
161	NA	Stop Gained	NA	NA	NA	NA	NA	NA	NA	NA	Other	NA	NA	Other	NA	NA	NA	NA	NA	NA	NA	Other	NA		161	no	Other	Soft	female	no	no
162	NA	Stop Gained	Frameshift Variant	NA	NA	NA	NA	NA	NA	NA	Other	NA	NA	NA	NA	NA	NA	NA	NA	NA	NA	Other	NA		162	>50	PLAT/PYR+target	Lymph node	male	no	no
163	NA	Other	NA	NA	Other	NA	NA	NA	NA	NA	Other	NA	NA	Other	NA	NA	NA	NA	NA	NA	NA	Other	NA		163	no	PLAT/PYR	Liver	female	no	>10
164	NA	NA	NA	NA	NA	NA	NA	NA	NA	NA	NA	NA	NA	NA	NA	NA	NA	NA	NA	NA	NA	Other	NA		164	no	Other	Lymph node	female	no	no
165	NA	Stop Gained	Frameshift Variant	NA	NA	NA	NA	NA	NA	NA	Other	NA	NA	NA	NA	NA	NA	NA	NA	NA	NA	Other	NA		165	no	PLAT/PYR	Bone	female	CMS2	no
166	NA	NA	NA	NA	NA	NA	NA	NA	NA	NA	NA	NA	NA	NA	NA	NA	Other	NA	NA	NA	Other	NA	NA		166	no	PLAT/PYR	Liver	female	no	>10
167	NA	Other	NA	NA	NA	NA	NA	NA	NA	NA	Other	NA	NA	NA	NA	NA	NA	NA	NA	NA	NA	Other	NA		167	>50	PLAT/PYR+target	Liver	male	CMS4	>10
168	NA	Stop Gained	NA	NA	NA	NA	NA	NA	NA	NA	NA	NA	NA	NA	NA	NA	Other	NA	Stop Gained	NA	NA	Other	NA		168	no	PLAT/PYR	Liver	female	CMS2	>10
169	NA	NA	NA	NA	NA	NA	NA	NA	NA	NA	Other	NA	NA	NA	NA	NA	NA	Other	NA	NA	NA	Other	NA		169	no	PLAT/PYR	Liver	female	no	no
170	Stop Gained	Stop Gained	NA	NA	NA	NA	NA	NA	NA	NA	NA	NA	NA	NA	NA	NA	NA	NA	NA	NA	NA	Other	NA		170	no	No	Liver	male	no	no
171	NA	Structural Variant	NA	NA	NA	NA	NA	NA	NA	NA	Other	NA	NA	NA	NA	NA	NA	NA	NA	NA	NA	Frameshift Variant	Frameshift Variant		171	no	PLAT/PYR	Liver	female	no	no
172	NA	Stop Gained	NA	NA	NA	NA	NA	NA	NA	NA	NA	NA	NA	NA	NA	NA	NA	NA	NA	NA	NA	Other	NA		172	no	PLAT/PYR	Lung	male	no	no
173	NA	Stop Gained	NA	NA	NA	NA	Other	NA	NA	Other	Other	NA	NA	NA	NA	NA	NA	NA	NA	NA	NA	NA	Frameshift Variant		173	no	PLAT/PYR+target	Liver	male	no	no
174	NA	Other	NA	NA	NA	NA	NA	NA	NA	NA	Other	NA	NA	NA	NA	NA	NA	NA	NA	NA	NA	Other	NA		174	no	PLAT/PYR	Liver	male	no	no
175	NA	Frameshift Variant	NA	NA	NA	NA	NA	NA	NA	NA	NA	NA	Other	NA	NA	NA	NA	NA	NA	NA	NA	Frameshift Variant	NA		175	no	PLAT/PYR	Liver	female	no	no
176	NA	Frameshift Variant	NA	Other	Frameshift Variant	NA	NA	NA	NA	NA	Other	NA	NA	NA	NA	NA	Stop Gained	Frameshift Variant	NA	NA	Frameshift Variant	NA	NA		176	no	PLAT/PYR	Soft	male	no	no
177	Other	Other	Other	Other	NA	Other	Other	NA	NA	Other	Other	Other	NA	NA	NA	NA	NA	NA	NA	Other	NA	Other	NA		177	no	PLAT/PYR+target	Soft	male	CMS4	>10
178	NA	Frameshift Variant	NA	NA	NA	NA	NA	NA	NA	Other	Other	NA	NA	NA	NA	NA	NA	NA	NA	NA	NA	Other	NA		178	no	no	Liver	male	no	no
179	NA	Other	NA	Stop Gained	NA	NA	NA	NA	NA	NA	Other	NA	NA	NA	NA	NA	NA	Structural Variant	NA	NA	NA	NA	NA		179	no	No	Soft	male	no	no
180	NA	Frameshift Variant	NA	NA	NA	NA	NA	NA	NA	NA	NA	NA	NA	NA	NA	NA	NA	NA	NA	NA	NA	Other	NA		180	no	PLAT/PYR+target	Soft	male	no	no
181	NA	NA	NA	NA	NA	NA	NA	NA	NA	NA	Other	NA	NA	NA	NA	NA	NA	NA	Frameshift Variant	NA	NA	Frameshift Variant	Structural Variant		181	no	Other	Lung	female	no	>10
182	NA	NA	NA	NA	NA	NA	NA	NA	NA	NA	Other	NA	NA	NA	NA	NA	NA	NA	NA	NA	NA	Other	NA		182	no	PLAT/PYR+target	Liver	male	no	no
183	NA	Stop Gained	NA	NA	NA	NA	NA	NA	NA	NA	Other	NA	NA	Other	NA	NA	NA	NA	NA	NA	NA	NA	NA		183	no	No	Liver	female	no	no
184	NA	Stop Gained	NA	NA	NA	NA	NA	NA	NA	NA	Other	NA	NA	NA	NA	Other	NA	NA	NA	NA	NA	NA	NA		184	no	No	Liver	male	no	no
185	NA	Stop Gained	NA	NA	NA	NA	NA	NA	NA	NA	Other	NA	NA	Other	NA	NA	NA	NA	NA	NA	NA	Stop Gained	NA		185	no	PLAT/PYR	Lymph node	male	no	no
186	NA	Stop Gained	NA	NA	NA	NA	NA	NA	NA	NA	NA	NA	NA	NA	NA	NA	NA	Other	NA	NA	NA	NA	NA		186	no	PLAT/PYR+target	Liver	male	no	no
187	NA	Stop Gained	NA	NA	NA	NA	NA	NA	NA	NA	NA	Frameshift Variant	NA	NA	NA	NA	NA	NA	Stop Gained	NA	NA	Other	NA		187	>50	PLAT/PYR+target	Liver	male	no	>10
188	NA	NA	NA	Other	NA	NA	NA	NA	NA	Other	Other	NA	NA	NA	NA	NA	NA	NA	NA	NA	NA	Other	NA		188	>50	PLAT/PYR+target	Liver	female	CMS2	>10
189	NA	Frameshift Variant	NA	NA	NA	Other	NA	NA	NA	NA	Other	NA	NA	NA	NA	NA	NA	Other	NA	Stop Gained	NA	Other	NA		189	>50	PLAT/PYR	Liver	male	no	>10
190	NA	Stop Gained	NA	Other	NA	NA	NA	NA	NA	NA	NA	NA	NA	NA	NA	NA	NA	NA	Frameshift Variant	NA	NA	Structural Variant	Frameshift Variant		190	no	PLAT/PYR+target	Liver	male	no	no
191	NA	Stop Gained	NA	NA	NA	NA	NA	NA	NA	NA	Other	NA	NA	Other	NA	NA	NA	NA	NA	NA	NA	Stop Gained	NA		191	no	PLAT/PYR+target	Liver	male	no	no
192	NA	NA	NA	NA	NA	NA	NA	NA	NA	NA	NA	NA	NA	NA	NA	NA	NA	NA	NA	Stop Gained	NA	Other	NA		192	no	no	Liver	female	no	>10
193	NA	Stop Gained	NA	NA	NA	NA	NA	Other	NA	NA	Other	NA	NA	NA	NA	NA	NA	NA	NA	Frameshift Variant	NA	Other	NA		193	>50	Other	Soft	female	CMS1	no
194	NA	Stop Gained	NA	Stop Gained	NA	NA	NA	NA	NA	NA	Other	NA	NA	NA	NA	NA	NA	Other	NA	NA	NA	NA	NA		194	no	PLAT/PYR	Soft	male	no	no
195	NA	Stop Gained	NA	NA	NA	NA	NA	NA	NA	NA	NA	NA	NA	NA	NA	NA	NA	Other	NA	NA	NA	Other	NA		195	>50	PLAT/PYR	Liver	male	CMS2	>10
196	NA	Other	NA	NA	NA	NA	Stop Gained	NA	NA	NA	NA	NA	NA	NA	NA	NA	Frameshift Variant	NA	NA	NA	NA	Frameshift Variant	NA		196	no	Other	Soft	female	no	no
197	NA	Stop Gained	NA	NA	NA	NA	NA	Other	NA	NA	NA	NA	NA	Other	NA	NA	NA	NA	NA	NA	NA	Other	NA		197	no	PLAT/PYR	Lymph node	male	CMS2	no
198	NA	Other	NA	Stop Gained	NA	NA	NA	NA	NA	NA	NA	NA	NA	NA	NA	NA	NA	NA	NA	Other	NA	Stop Gained	NA		198	no	Other	Lymph node	male	CMS2	no
199	NA	Stop Gained	NA	NA	NA	NA	NA	NA	NA	Other	Other	NA	NA	NA	NA	NA	NA	Other	NA	NA	NA	Other	NA		199	no	PLAT/PYR+target	Soft	male	no	>10
200	NA	Stop Gained	NA	NA	NA	NA	NA	Other	NA	NA	NA	NA	NA	NA	NA	NA	NA	Other	NA	NA	NA	Other	NA		200	no	No	Lymph node	female	no	>10
201	NA	NA	NA	NA	NA	NA	NA	NA	NA	NA	NA	NA	NA	NA	NA	NA	NA	NA	NA	NA	NA	NA	NA		201	no	No	Liver	male	no	no
202	NA	Frameshift Variant	NA	NA	NA	Structural Variant	NA	NA	NA	NA	NA	NA	NA	NA	NA	NA	NA	NA	NA	Frameshift Variant	NA	Frameshift Variant	NA		202	no	PLAT/PYR	Liver	female	no	no
203	NA	Stop Gained	NA	NA	NA	NA	NA	NA	NA	NA	Other	NA	NA	Other	NA	NA	NA	NA	NA	NA	NA	Other	NA		203	no	No	Liver	female	no	no
204	Other	Other	NA	NA	NA	NA	NA	NA	NA	Stop Gained	Other	NA	NA	NA	NA	NA	NA	NA	NA	Other	NA	Frameshift Variant	NA		204	>50	PLAT/PYR	Liver	female	no	>10
205	NA	Frameshift Variant	NA	NA	NA	NA	NA	NA	NA	NA	Other	NA	NA	NA	NA	NA	NA	NA	NA	NA	NA	NA	NA		205	no	No	Soft	female	no	no
206	NA	Other	NA	NA	NA	NA	Other	NA	NA	NA	Other	NA	NA	NA	NA	NA	NA	NA	NA	NA	NA	Frameshift Variant	NA		206	no	No	Soft	male	no	no
207	NA	Structural Variant	Stop Gained	NA	NA	NA	Other	NA	NA	Other	Other	NA	NA	NA	NA	NA	NA	NA	NA	NA	NA	NA	NA		207	no	No	Liver	male	no	no
208	NA	Stop Gained	NA	NA	NA	NA	Stop Gained	NA	NA	NA	NA	NA	Other	NA	NA	NA	NA	NA	NA	NA	NA	Other	NA		208	no	No	Lymph node	female	no	no
209	NA	NA	NA	NA	NA	NA	NA	Other	NA	NA	NA	NA	NA	NA	NA	Other	NA	NA	NA	NA	NA	Other	NA		209	no	No	Soft	male	no	no
210	NA	Other	NA	NA	NA	NA	Stop Gained	Other	NA	NA	Other	NA	NA	NA	NA	NA	NA	NA	NA	NA	NA	Other	NA		210	no	No	Soft	female	CMS4	no
211	NA	Stop Gained	NA	NA	NA	NA	NA	NA	NA	NA	NA	NA	NA	NA	NA	NA	NA	NA	NA	Other	NA	Other	NA		211	no	No	Soft	female	CMS4	no
212	NA	Stop Gained	NA	NA	NA	NA	NA	NA	NA	Other	NA	NA	NA	NA	NA	NA	NA	NA	NA	NA	NA	Other	NA		212	>50	Other	Bone	male	no	>10
213	NA	NA	NA	NA	NA	NA	NA	NA	NA	NA	Other	NA	NA	Other	NA	NA	NA	NA	NA	NA	NA	Other	NA		213	>50	PLAT/PYR+target	Liver	female	no	>10
214	NA	NA	NA	NA	NA	NA	NA	NA	NA	NA	NA	NA	NA	NA	NA	Structural Variant	NA	NA	NA	NA	NA	Other	NA		214	no	Other	Liver	male	CMS2	>10
215	NA	Other	NA	NA	NA	NA	NA	NA	NA	NA	Other	NA	NA	NA	NA	NA	NA	NA	NA	Frameshift Variant	Other	NA	NA		215	no	PLAT/PYR	Liver	female	no	no
216	NA	Frameshift Variant	NA	NA	NA	NA	NA	NA	NA	NA	NA	NA	NA	NA	NA	NA	NA	NA	Frameshift Variant	NA	NA	Other	NA		216	no	PLAT/PYR+target	Liver	male	no	no
217	NA	Frameshift Variant	NA	NA	NA	NA	NA	NA	NA	NA	NA	NA	NA	Other	NA	NA	NA	NA	NA	NA	NA	Other	NA		217	no	PLAT/PYR	Liver	female	no	>10
218	NA	Other	NA	Other	NA	NA	NA	NA	NA	NA	Other	NA	NA	NA	NA	NA	NA	NA	NA	NA	NA	Frameshift Variant	NA		218	>50	PLAT/PYR+target	Liver	male	no	no
219	NA	Other	NA	NA	NA	NA	NA	NA	NA	NA	NA	NA	NA	NA	NA	NA	NA	Other	Frameshift Variant	NA	NA	NA	Frameshift Variant		219	no	PLAT/PYR+target	Liver	male	no	>10
220	Frameshift Variant	Other	NA	NA	NA	NA	NA	NA	NA	NA	Other	NA	NA	Other	NA	NA	NA	Other	Other	NA	NA	NA	NA		220	no	No	Liver	female	no	no
221	NA	Frameshift Variant	NA	NA	NA	NA	NA	NA	NA	NA	Other	NA	NA	NA	NA	NA	NA	NA	NA	Other	NA	Other	NA		221	no	No	Liver	male	no	no
222	NA	Stop Gained	NA	NA	NA	NA	NA	NA	NA	NA	NA	NA	NA	NA	NA	NA	NA	NA	NA	NA	NA	NA	NA		222	>50	PLAT/PYR+target	Liver	male	CMS2	no
223	NA	NA	NA	NA	NA	NA	NA	Other	NA	NA	NA	NA	NA	NA	NA	NA	NA	NA	NA	NA	NA	NA	NA		223	no	No	Lymph node	female	no	no
224	NA	Frameshift Variant	NA	NA	NA	NA	NA	NA	NA	NA	Other	NA	NA	NA	NA	Other	NA	NA	NA	NA	NA	Stop Gained	NA		224	no	PLAT/PYR+target	Soft	male	no	no
225	NA	Other	NA	NA	NA	NA	NA	NA	NA	NA	NA	NA	NA	NA	NA	NA	NA	NA	NA	NA	NA	Other	NA		225	no	No	Liver	male	no	no
226	NA	Frameshift Variant	NA	NA	NA	NA	NA	NA	NA	NA	Other	NA	NA	Other	NA	Other	NA	NA	NA	NA	NA	Stop Gained	NA		226	no	PLAT/PYR	Liver	male	no	no
227	NA	Stop Gained	NA	NA	NA	Frameshift Variant	NA	NA	NA	NA	Other	Other	NA	NA	NA	NA	NA	NA	NA	NA	NA	Other	NA		227	no	No	Soft	female	no	no
228	NA	Other	Frameshift Variant	NA	NA	Frameshift Variant	Frameshift Variant	NA	NA	Frameshift Variant	Other	Frameshift Variant	NA	NA	NA	NA	NA	NA	NA	Frameshift Variant	NA	NA	Frameshift Variant		228	no	Other	Soft	male	no	>10
229	NA	Stop Gained	NA	NA	NA	NA	NA	NA	NA	NA	Other	NA	NA	NA	NA	NA	NA	Other	NA	NA	NA	Other	NA		229	no	No	Liver	female	no	no
230	Stop Gained	Other	NA	NA	NA	NA	NA	NA	NA	NA	Other	NA	NA	NA	NA	NA	NA	NA	NA	NA	NA	Other	NA		230	no	PLAT/PYR	Liver	male	no	no
231	NA	Other	Stop Gained	NA	NA	NA	NA	NA	NA	NA	Other	NA	NA	NA	NA	NA	NA	NA	NA	NA	NA	Other	NA		231	>50	PLAT/PYR	Liver	female	no	>10
232	NA	Stop Gained	NA	NA	NA	NA	NA	NA	NA	NA	Other	NA	NA	NA	NA	NA	NA	Other	NA	NA	NA	Other	NA		232	no	PLAT/PYR	Liver	male	no	no
233	NA	Stop Gained	NA	NA	NA	Frameshift Variant	NA	NA	NA	NA	NA	NA	NA	NA	NA	NA	NA	NA	NA	NA	NA	Other	NA		233	no	No	Liver	female	no	no
234	NA	Stop Gained	NA	NA	NA	NA	NA	NA	NA	NA	NA	NA	Other	NA	NA	NA	NA	NA	NA	NA	NA	Frameshift Variant	NA		234	>50	No	Liver	male	no	>10
235	NA	Other	NA	NA	NA	NA	NA	NA	NA	NA	NA	NA	Other	NA	Other	NA	NA	Other	Other	NA	Frameshift Variant	Other	NA		235	>50	No	Soft	male	no	>10
236	NA	NA	NA	NA	NA	NA	NA	Other	NA	NA	NA	NA	NA	NA	NA	Other	NA	NA	NA	NA	NA	Other	NA		236	>50	No	Liver	female	no	no
237	NA	Other	NA	NA	NA	NA	NA	Stop Gained	NA	Other	NA	NA	NA	NA	NA	NA	NA	NA	NA	Structural Variant	NA	Other	NA		237	no	No	Liver	male	no	no
238	NA	NA	NA	NA	NA	NA	NA	NA	NA	Other	NA	NA	NA	NA	Stop Gained	NA	NA	NA	NA	NA	NA	NA	NA		238	no	Other	Liver	male	no	no
239	NA	NA	NA	NA	NA	NA	NA	NA	NA	NA	NA	NA	NA	NA	NA	NA	NA	NA	NA	NA	NA	Other	Frameshift Variant		239	no	No	Liver	male	no	no
240	NA	NA	NA	NA	NA	NA	NA	NA	NA	NA	Other	NA	NA	NA	NA	NA	NA	NA	NA	NA	NA	NA	Frameshift Variant		240	no	No	Liver	male	no	no
241	Frameshift Variant	Frameshift Variant	NA	NA	NA	NA	NA	NA	NA	NA	Other	NA	NA	Other	NA	NA	NA	NA	NA	NA	NA	NA	NA		241	no	Other	Liver	female	no	no
242	Stop Gained	Stop Gained	NA	NA	NA	NA	NA	NA	NA	NA	NA	NA	NA	NA	NA	NA	NA	NA	NA	NA	NA	Other	NA		242	no	PLAT/PYR+target	Liver	male	no	no
243	NA	NA	NA	NA	NA	NA	NA	Other	NA	NA	NA	NA	NA	NA	NA	NA	NA	NA	NA	NA	NA	Other	NA		243	>50	No	Liver	female	no	>10
244	NA	NA	NA	NA	NA	NA	NA	Other	NA	NA	NA	Other	NA	Other	NA	Stop Gained	NA	NA	NA	NA	NA	Other	NA		244	no	No	Soft	male	CMS4	no
245	NA	Stop Gained	NA	NA	NA	NA	NA	NA	NA	NA	Other	NA	NA	NA	NA	NA	NA	NA	NA	NA	NA	NA	Frameshift Variant		245	no	PLAT/PYR+target	Liver	male	CMS2	no
246	NA	NA	NA	NA	NA	NA	NA	NA	NA	NA	NA	NA	NA	NA	NA	NA	NA	NA	NA	NA	NA	Other	NA		246	no	Other	Soft	female	no	no
247	NA	NA	NA	NA	NA	NA	NA	NA	NA	NA	NA	NA	NA	NA	NA	Other	NA	NA	NA	NA	NA	NA	NA		247	>50	PLAT/PYR+target	Liver	male	no	no
248	NA	Stop Gained	NA	NA	NA	NA	NA	NA	NA	NA	NA	NA	NA	NA	NA	NA	NA	NA	Frameshift Variant	NA	NA	Other	NA		248	>50	PLAT/PYR+target	Liver	male	no	no
249	NA	Stop Gained	NA	NA	NA	NA	NA	NA	NA	NA	NA	NA	Other	NA	NA	NA	NA	Other	NA	Structural Variant	NA	Other	NA		249	no	No	Soft	female	no	no
250	NA	Frameshift Variant	NA	NA	NA	NA	NA	NA	NA	NA	NA	NA	NA	NA	NA	NA	NA	NA	NA	Other	NA	Other	NA		250	no	No	Lymph node	female	no	no
251	NA	Other	NA	NA	NA	NA	NA	NA	NA	NA	Other	NA	NA	NA	NA	NA	NA	NA	NA	NA	NA	NA	NA		251	no	No	Liver	male	CMS2	no
252	NA	Stop Gained	NA	NA	NA	NA	NA	NA	NA	NA	Other	NA	NA	NA	NA	NA	NA	NA	NA	NA	NA	NA	NA		252	no	Other	Lymph node	female	no	no
253	NA	Stop Gained	NA	NA	NA	NA	NA	NA	NA	NA	Other	NA	NA	NA	NA	NA	NA	NA	NA	NA	NA	Other	NA		253	no	Other	Lymph node	female	no	no
254	NA	Stop Gained	NA	NA	NA	NA	NA	NA	NA	NA	Other	NA	NA	NA	NA	NA	NA	NA	NA	NA	NA	Other	NA		254	no	Other	Lung	male	no	no
255	NA	NA	NA	NA	NA	NA	NA	NA	NA	Other	Other	Other	NA	NA	NA	NA	NA	Other	NA	NA	NA	Other	NA		255	no	PLAT/PYR	Soft	male	no	>10
256	NA	Other	NA	NA	NA	NA	NA	NA	NA	NA	NA	NA	NA	NA	NA	NA	NA	NA	NA	NA	NA	Stop Gained	NA		256	no	PLAT/PYR+target	Liver	male	no	no
257	NA	Stop Gained	NA	NA	NA	NA	Frameshift Variant	NA	NA	NA	NA	NA	NA	NA	NA	NA	NA	NA	NA	NA	NA	Other	Other		257	no	PLAT/PYR+target	Liver	male	no	no
258	NA	Stop Gained	NA	NA	NA	NA	NA	Other	NA	NA	NA	NA	NA	NA	NA	NA	NA	NA	NA	NA	NA	Other	NA		258	no	PLAT/PYR+target	Liver	male	no	no
259	NA	NA	Frameshift Variant	NA	NA	NA	NA	NA	NA	NA	NA	NA	NA	NA	NA	NA	NA	NA	NA	NA	NA	Frameshift Variant	NA		259	no	PLAT/PYR+target	Soft	male	no	no
260	NA	NA	NA	NA	NA	NA	NA	Other	NA	NA	NA	NA	NA	NA	NA	Frameshift Variant	NA	NA	NA	Frameshift Variant	NA	NA	Frameshift Variant		260	no	No	Liver	male	no	>10
261	NA	Stop Gained	NA	NA	NA	NA	NA	NA	NA	NA	Other	NA	NA	Other	NA	NA	NA	NA	NA	NA	NA	NA	NA		261	no	No	Liver	female	no	no
262	NA	NA	NA	NA	NA	NA	NA	Other	NA	NA	NA	NA	NA	NA	NA	NA	NA	Other	NA	NA	NA	NA	NA		262	no	Other	Liver	female	no	no
263	NA	Structural Variant	NA	NA	NA	NA	NA	NA	NA	NA	NA	NA	NA	NA	NA	NA	NA	NA	NA	NA	NA	Other	NA		263	no	PLAT/PYR	Liver	female	no	no
264	NA	NA	NA	NA	NA	NA	NA	NA	NA	NA	Other	NA	NA	NA	NA	NA	NA	NA	NA	NA	NA	Other	NA		264	no	PLAT/PYR	Soft	male	no	no
265	NA	NA	NA	NA	NA	NA	NA	Other	NA	NA	NA	NA	NA	NA	NA	Frameshift Variant	NA	NA	NA	NA	NA	Other	NA		265	no	No	Liver	male	no	no
266	NA	Frameshift Variant	NA	NA	NA	NA	Frameshift Variant	NA	NA	NA	Other	NA	NA	NA	NA	NA	NA	NA	NA	NA	NA	Other	NA		266	no	PLAT/PYR	Liver	female	no	no
267	NA	NA	NA	NA	NA	NA	NA	NA	NA	NA	NA	NA	NA	NA	NA	NA	NA	NA	NA	NA	NA	Other	NA		267	no	No	Liver	female	CMS2	no
268	NA	Frameshift Variant	Frameshift Variant	NA	NA	NA	NA	NA	NA	Stop Gained	NA	NA	NA	NA	NA	NA	NA	Other	NA	NA	NA	Other	NA		268	no	Other	Lung	male	no	no
269	NA	Stop Gained	NA	NA	NA	NA	NA	NA	NA	NA	NA	NA	Other	NA	NA	NA	NA	NA	NA	NA	NA	Frameshift Variant	NA		269	no	PLAT/PYR+target	Liver	male	no	no
270	NA	NA	NA	NA	NA	NA	NA	Other	Frameshift Variant	NA	NA	NA	NA	NA	NA	NA	NA	Stop Gained	Other	NA	NA	Other	NA		270	no	No	Soft	female	no	no
271	NA	Frameshift Variant	NA	NA	NA	NA	NA	NA	NA	Other	Other	NA	NA	Other	NA	NA	NA	NA	Frameshift Variant	NA	NA	Stop Gained	Frameshift Variant		271	no	No	Liver	male	no	no
272	NA	Other	NA	NA	NA	NA	NA	NA	NA	Other	Other	NA	NA	Other	NA	NA	NA	NA	Stop Gained	NA	NA	Other	NA		272	no	PLAT/PYR+target	Soft	male	CMS4	no
273	NA	Other	NA	NA	NA	Frameshift Variant	NA	NA	NA	NA	NA	NA	NA	NA	NA	NA	NA	NA	NA	NA	NA	Other	NA		273	no	PLAT/PYR+target	Liver	male	CMS2	no
274	NA	Stop Gained	NA	NA	NA	NA	NA	NA	NA	Other	Other	NA	NA	Other	NA	NA	NA	NA	NA	NA	NA	Other	NA		274	no	PLAT/PYR+target	Lung	male	no	no
275	Stop Gained	Stop Gained	NA	NA	NA	NA	NA	NA	NA	NA	NA	NA	NA	NA	NA	NA	NA	NA	NA	NA	NA	Other	NA		275	>50	PLAT/PYR+target	Liver	male	CMS2	>10
276	NA	Stop Gained	NA	NA	NA	NA	Other	NA	NA	NA	NA	NA	NA	NA	NA	NA	NA	NA	NA	NA	NA	Stop Gained	NA		276	>50	PLAT/PYR	Liver	male	no	no
277	NA	NA	NA	NA	NA	NA	NA	NA	NA	NA	Other	NA	NA	NA	NA	NA	NA	NA	NA	NA	NA	NA	NA		277	no	PLAT/PYR+target	Liver	male	CMS4	no
278	Stop Gained	Stop Gained	NA	NA	NA	NA	NA	NA	NA	NA	Other	NA	NA	NA	NA	NA	NA	Other	NA	NA	NA	NA	NA		278	no	Other	Liver	female	no	no
279	Stop Gained	Frameshift Variant	NA	NA	NA	NA	NA	NA	NA	NA	Other	NA	NA	Other	NA	NA	NA	NA	NA	NA	NA	Other	NA		279	no	PLAT/PYR	Liver	male	no	>10
280	NA	Stop Gained	NA	NA	NA	Other	NA	NA	NA	NA	NA	NA	Other	NA	NA	NA	NA	NA	NA	NA	NA	Other	NA		280	no	PLAT/PYR	Liver	male	no	>10
281	NA	Stop Gained	NA	NA	NA	NA	NA	NA	NA	NA	NA	NA	NA	NA	NA	NA	NA	NA	NA	NA	NA	Other	NA		281	>50	PLAT/PYR+target	Liver	female	no	no
282	NA	Stop Gained	NA	Other	NA	NA	NA	NA	NA	NA	Other	NA	NA	Other	NA	NA	NA	NA	NA	NA	NA	NA	NA		282	no	PLAT/PYR	Liver	female	no	no
283	NA	Stop Gained	NA	NA	NA	NA	NA	NA	NA	Other	NA	NA	Other	NA	NA	NA	NA	NA	NA	NA	NA	Other	NA		283	no	PLAT/PYR+target	Liver	male	no	no
284	NA	Other	NA	NA	NA	NA	NA	NA	NA	Other	NA	NA	NA	Other	NA	NA	NA	NA	NA	NA	NA	Other	NA		284	>50	Other	Soft	male	no	no
285	NA	Frameshift Variant	NA	NA	NA	NA	NA	NA	NA	NA	Other	NA	NA	NA	NA	NA	NA	Stop Gained	NA	NA	NA	NA	NA		285	no	No	Liver	male	no	no
286	NA	Other	NA	NA	NA	NA	NA	NA	NA	Other	Other	NA	NA	NA	NA	NA	NA	Other	Stop Gained	NA	NA	Other	NA		286	no	PLAT/PYR+target	Liver	male	no	no
287	NA	Frameshift Variant	NA	NA	NA	NA	NA	NA	NA	NA	Other	NA	NA	NA	Frameshift Variant	NA	NA	Other	NA	NA	NA	Other	NA		287	no	No	Liver	male	no	no
288	Frameshift Variant	Other	NA	NA	NA	NA	NA	NA	NA	NA	Other	NA	NA	NA	NA	NA	NA	NA	Stop Gained	NA	NA	Frameshift Variant	NA		288	no	PLAT/PYR+target	Lung	male	no	no
289	NA	Frameshift Variant	NA	NA	NA	Frameshift Variant	NA	NA	NA	NA	Other	NA	NA	Other	NA	NA	NA	NA	NA	NA	NA	NA	NA		289	no	PLAT/PYR	Liver	male	no	no
290	NA	Frameshift Variant	NA	NA	NA	NA	NA	NA	NA	NA	Other	NA	NA	NA	NA	NA	NA	NA	NA	NA	NA	NA	NA		290	no	PLAT/PYR	Lung	male	no	no
291	NA	Frameshift Variant	NA	NA	NA	NA	NA	Other	NA	NA	NA	NA	Other	NA	NA	NA	NA	Other	NA	NA	NA	Other	NA		291	no	Other	Soft	male	CMS1	no
292	Other	Other	NA	NA	NA	NA	NA	NA	NA	NA	Other	NA	NA	NA	NA	NA	NA	NA	NA	NA	NA	Stop Gained	NA		292	no	Other	Liver	female	no	>10
293	NA	Other	NA	NA	NA	NA	NA	NA	NA	Other	NA	NA	NA	NA	NA	NA	NA	NA	NA	NA	NA	Other	Frameshift Variant		293	no	Other	Liver	male	no	no
294	NA	Stop Gained	NA	NA	NA	NA	NA	NA	NA	NA	Other	NA	NA	NA	NA	NA	NA	NA	NA	NA	NA	Other	NA		294	no	PLAT/PYR+target	Liver	male	no	no
295	NA	Stop Gained	NA	NA	NA	NA	NA	NA	NA	NA	NA	NA	NA	NA	NA	NA	NA	NA	NA	NA	NA	Other	NA		295	no	Other	Soft	male	CMS4	>10
296	NA	Stop Gained	NA	NA	NA	NA	NA	NA	NA	NA	NA	NA	NA	NA	NA	NA	NA	NA	NA	NA	NA	Other	NA		296	>50	Other	Liver	male	no	no
297	Stop Gained	Other	NA	NA	NA	NA	NA	NA	NA	NA	Other	NA	NA	Other	NA	NA	NA	NA	NA	NA	NA	Other	Frameshift Variant		297	>50	Other	Liver	female	no	no
298	NA	Other	NA	NA	NA	NA	NA	NA	NA	NA	Other	NA	NA	NA	Stop Gained	NA	NA	NA	NA	NA	NA	NA	NA		298	no	PLAT/PYR+target	Liver	male	no	>10
299	NA	NA	Stop Gained	NA	NA	NA	NA	NA	NA	NA	Other	Other	NA	NA	NA	NA	NA	NA	NA	NA	NA	Other	NA		299	no	PLAT/PYR+target	Liver	male	no	no
300	Frameshift Variant	Other	NA	NA	NA	NA	NA	NA	Frameshift Variant	NA	Other	NA	NA	Other	NA	NA	NA	Other	NA	NA	NA	Other	NA		300	no	No	Liver	female	CMS2	no
301	NA	Other	NA	NA	NA	NA	NA	NA	NA	NA	Other	NA	NA	Other	NA	NA	NA	NA	NA	NA	NA	NA	Other		301	no	No	Soft	male	CMS2	no
302	NA	NA	NA	NA	NA	NA	NA	NA	NA	NA	NA	NA	NA	Other	NA	NA	NA	NA	NA	NA	Frameshift Variant	NA	NA		302	no	No	Liver	female	CMS2	no
303	NA	Other	NA	NA	NA	NA	NA	NA	NA	NA	NA	NA	NA	NA	NA	NA	Other	NA	NA	NA	NA	NA	NA		303	no	PLAT/PYR+target	Liver	female	no	no
304	NA	Other	NA	NA	NA	NA	NA	NA	NA	NA	Other	NA	NA	NA	NA	NA	NA	NA	NA	NA	NA	Other	NA		304	no	Other	Soft	male	no	no
305	NA	Stop Gained	NA	NA	NA	NA	NA	NA	NA	Other	Other	NA	NA	NA	NA	Structural Variant	NA	NA	NA	NA	NA	NA	NA		305	no	PLAT/PYR+target	Liver	female	no	no
306	NA	Stop Gained	Other	NA	NA	Stop Gained	NA	NA	NA	NA	Other	NA	NA	NA	NA	NA	NA	NA	NA	NA	NA	Other	NA		306	no	PLAT/PYR+target	Liver	male	no	>10
307	NA	Frameshift Variant	NA	NA	NA	NA	NA	NA	NA	NA	Other	NA	NA	Other	NA	NA	NA	Stop Gained	NA	NA	NA	Other	NA		307	no	Other	Liver	female	no	no
308	NA	Stop Gained	NA	NA	NA	NA	NA	NA	NA	NA	Other	NA	NA	NA	NA	NA	NA	NA	NA	NA	NA	NA	NA		308	no	PLAT/PYR	Liver	male	no	no
309	NA	Other	NA	NA	NA	NA	NA	NA	NA	NA	Other	NA	NA	NA	NA	NA	NA	NA	NA	Frameshift Variant	NA	Structural Variant	NA		309	no	No	Soft	female	no	no
310	NA	Other	NA	NA	NA	NA	NA	NA	NA	NA	NA	NA	NA	NA	NA	NA	NA	NA	Frameshift Variant	NA	Structural Variant	Frameshift Variant	NA		310	no	No	Liver	male	no	no
311	NA	Stop Gained	NA	NA	NA	NA	NA	NA	NA	NA	NA	NA	NA	NA	NA	NA	NA	NA	NA	NA	NA	Frameshift Variant	NA		311	>50	PLAT/PYR	Liver	male	no	no
312	NA	Stop Gained	Stop Gained	NA	NA	NA	Other	NA	NA	NA	Other	NA	NA	NA	NA	NA	NA	NA	NA	Frameshift Variant	NA	Frameshift Variant	NA		312	no	No	Liver	female	no	no
313	NA	NA	NA	NA	NA	NA	NA	NA	NA	NA	Other	NA	NA	NA	NA	NA	Structural Variant	NA	Other	NA	NA	NA	NA		313	no	PLAT/PYR	Soft	male	no	no
314	NA	Other	NA	NA	NA	NA	NA	NA	NA	NA	NA	NA	NA	NA	NA	NA	NA	NA	NA	NA	NA	Other	NA		314	no	PLAT/PYR	Liver	female	no	>10
315	NA	Structural Variant	NA	NA	NA	NA	NA	NA	NA	Other	Other	NA	NA	NA	NA	NA	NA	NA	NA	NA	NA	Other	NA		315	no	No	Soft	male	no	no
316	NA	Other	NA	NA	NA	NA	NA	NA	NA	NA	Other	NA	NA	NA	NA	NA	NA	NA	NA	Other	NA	Frameshift Variant	NA		316	no	No	Liver	male	no	no
317	NA	NA	NA	NA	NA	NA	NA	NA	NA	NA	Other	NA	NA	NA	NA	NA	NA	NA	NA	NA	NA	Other	Frameshift Variant		317	no	No	Lymph node	female	no	no
318	NA	Other	NA	NA	NA	Frameshift Variant	NA	NA	NA	NA	Other	NA	NA	NA	NA	NA	NA	NA	NA	NA	NA	NA	NA		318	no	No	Liver	female	no	no
319	NA	Stop Gained	NA	NA	NA	NA	NA	NA	NA	NA	Other	NA	NA	Other	NA	NA	NA	Other	NA	NA	NA	Other	NA		319	no	Other	Soft	male	no	no
320	Stop Gained	Structural Variant	NA	NA	NA	NA	NA	NA	NA	NA	NA	NA	NA	NA	NA	NA	NA	Other	NA	NA	NA	Other	NA		320	no	No	Liver	male	no	no
321	NA	Other	NA	NA	NA	NA	NA	NA	NA	NA	NA	NA	NA	NA	NA	NA	NA	NA	NA	NA	NA	Other	NA		321	no	PLAT/PYR	Liver	female	no	no
322	NA	Other	NA	NA	NA	NA	NA	NA	NA	NA	NA	NA	NA	NA	NA	NA	NA	NA	NA	NA	NA	Other	Other		322	no	No	Liver	male	no	no
323	NA	Frameshift Variant	NA	NA	NA	NA	NA	NA	NA	NA	NA	NA	NA	NA	NA	NA	NA	NA	NA	NA	NA	Stop Gained	NA		323	>50	PLAT/PYR+target	Liver	female	no	no
324	NA	NA	NA	NA	NA	NA	NA	Other	NA	NA	NA	NA	NA	NA	NA	Structural Variant	NA	Structural Variant	Structural Variant	NA	NA	Other	NA		324	>50	No	Soft	female	no	>10
325	NA	Other	NA	NA	NA	NA	NA	NA	NA	NA	NA	NA	NA	Other	NA	NA	NA	NA	NA	NA	NA	Other	NA		325	no	PLAT/PYR+target	Liver	male	CMS2	>10
326	NA	Other	NA	NA	NA	NA	NA	NA	NA	NA	Other	NA	NA	Other	NA	NA	NA	Other	NA	NA	NA	Other	NA		326	no	PLAT/PYR	Liver	female	no	no
327	NA	Stop Gained	NA	NA	NA	NA	NA	Other	NA	Other	Other	NA	NA	NA	NA	NA	NA	NA	NA	Other	NA	Other	NA		327	no	No	Liver	male	no	no
328	NA	Stop Gained	NA	Stop Gained	NA	NA	NA	NA	Structural Variant	NA	NA	NA	NA	NA	NA	NA	NA	NA	NA	NA	NA	Other	NA		328	no	PLAT/PYR+target	Liver	male	no	no
329	NA	Frameshift Variant	NA	NA	NA	NA	NA	NA	NA	NA	Other	NA	NA	Other	NA	NA	NA	NA	NA	NA	NA	NA	NA		329	no	No	Soft	male	no	no
330	NA	Stop Gained	NA	Other	NA	NA	NA	NA	NA	NA	NA	NA	NA	NA	NA	NA	NA	NA	NA	NA	NA	Other	NA		330	>50	No	Liver	male	no	no
331	NA	NA	NA	NA	NA	NA	NA	Other	NA	NA	NA	NA	NA	NA	NA	Stop Gained	NA	NA	NA	NA	NA	Stop Gained	NA		331	no	No	Soft	female	CMS1	no
332	NA	Structural Variant	NA	NA	NA	NA	NA	NA	NA	NA	Other	NA	NA	NA	NA	NA	NA	NA	NA	Frameshift Variant	NA	Stop Gained	NA		332	no	No	Soft	male	no	no
333	NA	Stop Gained	NA	NA	NA	NA	NA	NA	NA	NA	Other	NA	NA	NA	NA	NA	NA	NA	NA	NA	NA	Other	NA		333	no	No	Soft	female	no	no
334	NA	Frameshift Variant	NA	NA	NA	NA	NA	NA	NA	NA	Other	NA	NA	NA	NA	NA	NA	Structural Variant	NA	NA	NA	Other	NA		334	no	PLAT/PYR	Soft	male	no	no
335	Stop Gained	Stop Gained	Frameshift Variant	NA	NA	NA	NA	NA	NA	NA	Other	NA	NA	Other	NA	NA	NA	NA	Frameshift Variant	NA	NA	NA	NA		335	no	No	Liver	male	no	no
336	NA	Stop Gained	NA	NA	NA	NA	NA	NA	NA	NA	Other	NA	NA	NA	NA	NA	NA	NA	NA	NA	NA	Other	NA		336	no	PLAT/PYR+target	Liver	male	no	no
337	NA	Other	NA	NA	NA	Frameshift Variant	NA	NA	NA	NA	Other	NA	NA	NA	NA	NA	NA	Frameshift Variant	NA	NA	NA	Other	NA		337	no	No	Liver	male	no	no
338	NA	NA	NA	NA	NA	NA	NA	Other	NA	Other	NA	NA	NA	NA	NA	Other	NA	NA	Frameshift Variant	NA	NA	Stop Gained	NA		338	no	No	Liver	female	no	no
339	NA	NA	NA	NA	NA	NA	NA	NA	NA	NA	NA	NA	NA	NA	NA	NA	NA	NA	NA	NA	NA	Other	NA		339	>50	PLAT/PYR	Soft	female	no	>10
340	NA	Stop Gained	NA	Stop Gained	NA	NA	Other	NA	NA	NA	NA	NA	NA	NA	NA	NA	NA	NA	NA	NA	Other	Other	NA		340	no	PLAT/PYR	Liver	male	no	>10
341	NA	NA	NA	NA	NA	NA	NA	NA	NA	NA	Other	NA	NA	NA	NA	NA	NA	NA	NA	NA	NA	Other	NA		341	no	PLAT/PYR+target	Soft	female	CMS4	no
342	NA	NA	NA	NA	NA	NA	NA	NA	NA	Other	NA	NA	Other	NA	NA	NA	NA	NA	NA	NA	NA	Other	NA		342	no	No	Liver	female	CMS4	no
343	NA	NA	NA	NA	NA	NA	NA	NA	NA	NA	Other	NA	NA	NA	NA	NA	NA	NA	NA	NA	NA	Other	Frameshift Variant		343	no	Other	Liver	male	CMS4	no
344	NA	Other	NA	Stop Gained	NA	NA	NA	Other	NA	NA	NA	NA	NA	Other	NA	NA	NA	NA	NA	NA	NA	NA	NA		344	no	PLAT/PYR	Soft	female	no	no
345	NA	Other	NA	NA	NA	NA	NA	NA	NA	NA	NA	NA	NA	NA	NA	NA	NA	NA	NA	NA	NA	Other	NA		345	>50	PLAT/PYR+target	Lung	male	CMS2	no
346	NA	Stop Gained	NA	NA	NA	NA	NA	NA	NA	NA	Other	NA	NA	Other	Frameshift Variant	NA	NA	NA	NA	NA	NA	Other	Other		346	>50	PLAT/PYR	Lung	male	no	>10
347	NA	Stop Gained	Frameshift Variant	NA	NA	NA	NA	NA	NA	NA	NA	NA	NA	NA	NA	NA	NA	NA	NA	NA	NA	Other	NA		347	>50	PLAT/PYR	Lung	male	no	>10
348	NA	Stop Gained	NA	NA	NA	NA	NA	NA	NA	NA	Other	NA	NA	NA	NA	NA	NA	NA	NA	NA	Structural Variant	Other	NA		348	no	PLAT/PYR	Liver	female	CMS2	no
349	NA	Other	NA	NA	NA	NA	NA	NA	NA	NA	NA	NA	Other	NA	NA	NA	NA	NA	Structural Variant	NA	NA	Other	NA		349	>50	PLAT/PYR+target	Liver	male	CMS4	no
350	NA	Frameshift Variant	NA	NA	NA	NA	NA	NA	NA	NA	NA	NA	Other	NA	NA	NA	NA	NA	NA	NA	NA	Frameshift Variant	NA		350	no	PLAT/PYR+target	Liver	male	no	no
351	NA	Frameshift Variant	Other	NA	NA	NA	NA	NA	NA	NA	NA	NA	NA	NA	NA	NA	NA	NA	NA	NA	NA	NA	NA		351	no	PLAT/PYR	Liver	female	no	no
352	NA	Stop Gained	NA	Stop Gained	NA	NA	NA	NA	NA	NA	Other	NA	NA	NA	NA	NA	NA	Frameshift Variant	NA	NA	NA	NA	Frameshift Variant		352	no	No	Liver	female	no	no
353	NA	Frameshift Variant	NA	NA	NA	Other	NA	NA	NA	NA	Other	NA	NA	Other	NA	NA	NA	NA	NA	NA	NA	NA	NA		353	no	Other	Lung	male	no	>10
354	NA	Stop Gained	NA	NA	NA	NA	NA	NA	NA	NA	NA	NA	Other	NA	NA	NA	NA	NA	NA	Other	NA	Other	NA		354	>50	PLAT/PYR+target	Liver	female	CMS2	no
355	NA	Other	NA	NA	NA	NA	NA	Other	NA	NA	NA	NA	NA	NA	Stop Gained	NA	NA	NA	NA	Other	NA	NA	NA		355	no	No	Liver	female	no	no
356	NA	Other	NA	NA	NA	NA	NA	NA	NA	NA	Other	NA	NA	NA	NA	NA	NA	Other	NA	Stop Gained	NA	NA	NA		356	>50	PLAT/PYR	Liver	male	no	no
357	NA	Other	NA	NA	NA	NA	NA	NA	NA	NA	Other	NA	NA	NA	NA	NA	NA	NA	NA	NA	NA	Other	NA		357	no	No	Liver	female	no	no
358	NA	Frameshift Variant	NA	NA	NA	NA	NA	NA	Frameshift Variant	NA	NA	NA	NA	NA	NA	NA	NA	NA	NA	NA	NA	Frameshift Variant	Frameshift Variant		358	>50	PLAT/PYR	Liver	male	no	>10
359	NA	Stop Gained	NA	NA	Structural Variant	Other	Other	NA	NA	NA	Other	NA	Other	NA	NA	NA	NA	Other	NA	NA	NA	Other	NA		359	no	PLAT/PYR+target	Soft	female	no	>10
360	NA	Frameshift Variant	NA	NA	NA	NA	NA	NA	NA	NA	NA	NA	NA	NA	NA	NA	NA	NA	NA	NA	NA	Stop Gained	NA		360	no	No	Liver	male	no	no
361	NA	Stop Gained	NA	NA	NA	NA	NA	NA	NA	NA	Other	NA	NA	NA	NA	NA	NA	NA	NA	NA	NA	Stop Gained	NA		361	no	PLAT/PYR	Liver	male	no	no
362	NA	NA	NA	NA	NA	NA	NA	Other	NA	NA	NA	NA	NA	NA	NA	Frameshift Variant	NA	NA	NA	NA	NA	NA	NA		362	no	No	Liver	male	no	no
363	NA	Frameshift Variant	NA	NA	NA	NA	NA	NA	NA	NA	Other	NA	NA	NA	NA	NA	NA	NA	NA	Frameshift Variant	Other	Other	NA		363	no	PLAT/PYR+target	Liver	female	no	no
364	NA	Stop Gained	NA	Frameshift Variant	NA	NA	NA	NA	NA	Other	Other	NA	NA	NA	NA	NA	NA	Other	NA	Other	NA	NA	NA		364	no	PLAT/PYR	Liver	male	no	no
365	NA	NA	NA	NA	NA	NA	NA	Other	NA	NA	NA	NA	NA	NA	NA	NA	NA	NA	NA	NA	NA	NA	NA		365	no	No	Liver	male	no	no
366	NA	NA	NA	NA	NA	NA	NA	Other	NA	NA	NA	NA	NA	NA	NA	NA	NA	NA	NA	NA	NA	Frameshift Variant	NA		366	no	No	Liver	female	no	no
367	NA	Structural Variant	NA	NA	NA	NA	NA	NA	NA	NA	NA	NA	NA	NA	NA	NA	NA	Stop Gained	NA	Other	Other	Other	NA		367	no	No	Liver	female	no	no
368	NA	Structural Variant	NA	NA	NA	NA	NA	NA	NA	NA	NA	NA	Other	NA	NA	NA	NA	Other	NA	NA	NA	Other	NA		368	no	PLAT/PYR	Liver	female	no	>10
369	NA	Frameshift Variant	NA	NA	NA	NA	NA	NA	NA	NA	NA	NA	NA	NA	NA	NA	NA	NA	NA	Structural Variant	NA	Other	NA		369	>50	PLAT/PYR+target	Lymph node	male	no	no
370	NA	Stop Gained	Other	Stop Gained	Other	NA	NA	NA	NA	NA	Stop Gained	NA	NA	NA	Other	NA	NA	NA	Other	NA	Other	Other	NA		370	no	PLAT/PYR	Liver	male	no	>10
371	NA	Stop Gained	NA	NA	NA	NA	NA	NA	NA	NA	NA	NA	Other	NA	NA	NA	NA	NA	Frameshift Variant	NA	NA	Frameshift Variant	NA		371	no	PLAT/PYR+target	Liver	male	no	>10
372	NA	Stop Gained	NA	NA	NA	NA	NA	NA	NA	NA	Other	NA	NA	Other	NA	NA	NA	NA	NA	NA	NA	Other	NA		372	no	PLAT/PYR+target	Liver	female	no	>10
373	NA	Stop Gained	NA	NA	NA	NA	NA	NA	NA	NA	NA	NA	NA	NA	NA	NA	NA	NA	NA	NA	NA	Stop Gained	NA		373	>50	PLAT/PYR+target	Lymph node	male	no	>10
374	NA	Other	NA	NA	NA	Frameshift Variant	NA	NA	NA	NA	NA	NA	NA	NA	NA	NA	NA	NA	NA	NA	NA	Stop Gained	NA		374	>50	PLAT/PYR	Liver	male	no	no
375	Frameshift Variant	Stop Gained	NA	NA	NA	NA	NA	NA	NA	Other	NA	NA	NA	NA	NA	NA	NA	NA	NA	NA	NA	Stop Gained	NA		375	>50	PLAT/PYR	Liver	male	no	no
376	NA	NA	Stop Gained	NA	NA	NA	NA	Other	NA	NA	NA	NA	NA	NA	Structural Variant	NA	NA	NA	NA	NA	NA	NA	NA		376	no	PLAT/PYR	Soft	female	no	no
377	NA	Other	NA	NA	NA	NA	NA	NA	NA	Stop Gained	NA	NA	NA	NA	NA	NA	NA	NA	NA	NA	NA	Frameshift Variant	NA		377	>50	PLAT/PYR+target	Liver	male	no	no
378	NA	Frameshift Variant	NA	NA	NA	NA	NA	NA	NA	NA	NA	NA	NA	NA	NA	NA	NA	NA	NA	NA	NA	Stop Gained	NA		378	no	No	Liver	male	no	no
379	NA	Stop Gained	NA	NA	NA	NA	NA	NA	NA	NA	NA	NA	NA	NA	NA	NA	NA	NA	NA	NA	NA	NA	NA		379	no	PLAT/PYR	Liver	male	no	no
380	NA	Stop Gained	NA	NA	NA	NA	NA	NA	NA	NA	Other	NA	NA	Other	NA	NA	NA	Other	NA	NA	NA	Other	NA		380	no	PLAT/PYR	Soft	female	no	>10
381	NA	Frameshift Variant	NA	NA	NA	NA	NA	NA	NA	NA	Other	NA	NA	NA	NA	NA	NA	NA	NA	NA	Frameshift Variant	NA	NA		381	no	Other	Soft	male	no	>10
382	NA	Frameshift Variant	NA	NA	NA	NA	NA	NA	NA	NA	NA	NA	NA	NA	NA	NA	NA	NA	NA	NA	NA	Other	NA		382	no	PLAT/PYR+target	Liver	male	CMS2	>10
383	NA	Frameshift Variant	NA	Other	NA	NA	NA	Other	NA	NA	NA	NA	NA	NA	NA	NA	NA	Other	Other	NA	NA	Stop Gained	NA		383	no	No	Liver	male	no	no
384	NA	Stop Gained	NA	NA	NA	NA	NA	NA	NA	NA	NA	NA	NA	NA	NA	Structural Variant	NA	NA	NA	NA	NA	Other	NA		384	>50	No	Liver	female	no	no
385	NA	NA	NA	NA	NA	NA	NA	Other	NA	NA	NA	NA	NA	NA	NA	NA	NA	NA	NA	NA	NA	Stop Gained	NA		385	no	PLAT/PYR	Liver	female	no	>10
386	NA	Stop Gained	NA	NA	NA	NA	Other	NA	NA	NA	Other	NA	NA	NA	NA	NA	NA	NA	NA	NA	NA	Other	Frameshift Variant		386	no	PLAT/PYR	Liver	female	no	no
387	Other	Frameshift Variant	NA	NA	NA	NA	Other	NA	NA	NA	Other	NA	NA	NA	NA	NA	NA	NA	NA	NA	NA	Other	NA		387	no	PLAT/PYR+target	Liver	female	no	no
388	NA	Other	NA	NA	NA	NA	NA	NA	NA	NA	Other	NA	NA	NA	NA	NA	NA	NA	NA	NA	NA	Other	NA		388	no	PLAT/PYR	Lymph node	male	no	no
389	NA	Other	NA	Frameshift Variant	NA	NA	NA	NA	NA	NA	Other	NA	NA	NA	NA	NA	NA	NA	Structural Variant	NA	NA	NA	Other		389	>50	PLAT/PYR+target	Liver	female	no	no
390	NA	Stop Gained	NA	NA	NA	NA	NA	NA	NA	NA	Other	NA	NA	Other	NA	NA	NA	NA	NA	NA	NA	NA	NA		390	no	No	Liver	male	no	no
391	NA	Other	NA	NA	NA	NA	NA	NA	NA	NA	Other	NA	NA	NA	NA	NA	NA	NA	NA	NA	NA	Other	NA		391	no	PLAT/PYR+target	Liver	male	no	no
392	NA	Other	NA	NA	NA	NA	NA	NA	NA	Stop Gained	NA	NA	NA	NA	NA	NA	NA	NA	NA	NA	NA	Stop Gained	Stop Gained		392	no	PLAT/PYR+target	Liver	male	no	no
393	NA	Other	NA	NA	NA	NA	NA	NA	NA	NA	Other	NA	NA	NA	Structural Variant	NA	NA	NA	NA	NA	NA	Other	NA		393	no	No	Lung	female	no	no
394	NA	NA	NA	NA	NA	NA	NA	NA	NA	NA	NA	NA	NA	NA	NA	NA	NA	Other	NA	NA	NA	Other	NA		394	no	PLAT/PYR+target	Lung	female	no	>10
395	NA	Structural Variant	NA	NA	NA	NA	NA	NA	NA	NA	Other	NA	NA	NA	NA	NA	NA	NA	NA	NA	NA	Stop Gained	NA		395	no	PLAT/PYR+target	Liver	male	no	>10
396	NA	Stop Gained	NA	NA	NA	NA	NA	NA	NA	NA	Other	NA	NA	NA	NA	NA	NA	NA	NA	NA	NA	Other	NA		396	no	PLAT/PYR+target	Liver	male	no	no
397	Other	Stop Gained	NA	NA	NA	NA	NA	NA	NA	Other	Other	NA	NA	NA	NA	NA	NA	Other	NA	Other	NA	Other	NA		397	>50	PLAT/PYR	Liver	female	no	no
398	NA	Other	NA	NA	NA	NA	Stop Gained	NA	NA	NA	Other	NA	NA	Other	NA	NA	NA	NA	NA	NA	NA	NA	NA		398	>50	PLAT/PYR	Liver	female	no	no
399	NA	Frameshift Variant	NA	NA	NA	Frameshift Variant	NA	NA	NA	NA	NA	NA	NA	NA	NA	NA	NA	NA	NA	NA	NA	NA	NA		399	>50	PLAT/PYR+target	Liver	male	no	no
400	NA	Stop Gained	NA	NA	NA	NA	NA	NA	NA	NA	Other	NA	NA	NA	NA	NA	NA	Stop Gained	NA	NA	NA	Frameshift Variant	NA		400	no	PLAT/PYR+target	Liver	male	no	>10
401	NA	Stop Gained	NA	NA	NA	NA	NA	NA	NA	NA	NA	NA	NA	NA	NA	NA	NA	NA	NA	NA	NA	Other	NA		401	no	No	No	male	no	no
402	NA	Stop Gained	NA	NA	NA	NA	NA	NA	NA	Other	Other	NA	NA	NA	NA	NA	NA	NA	NA	NA	NA	Frameshift Variant	NA		402	no	No	Lymph node	male	no	no
403	NA	Frameshift Variant	NA	NA	NA	NA	NA	NA	NA	NA	Other	NA	NA	NA	NA	NA	NA	NA	NA	NA	NA	Other	NA		403	>50	No	Liver	male	no	no
404	NA	Stop Gained	Frameshift Variant	Other	NA	NA	NA	NA	NA	NA	NA	NA	NA	NA	NA	NA	NA	NA	Frameshift Variant	NA	NA	Other	NA		404	>50	PLAT/PYR	Lymph node	female	no	>10
405	NA	NA	NA	NA	NA	NA	NA	NA	NA	NA	Other	NA	NA	NA	NA	NA	NA	NA	NA	Other	NA	Stop Gained	NA		405	no	No	Liver	female	no	no
406	NA	Frameshift Variant	NA	NA	NA	NA	NA	Other	NA	NA	NA	NA	NA	NA	NA	NA	NA	NA	NA	NA	NA	Other	NA		406	no	Other	Soft	female	no	no
407	Stop Gained	Other	NA	Other	NA	NA	NA	NA	NA	Stop Gained	Other	NA	NA	Other	NA	NA	NA	Frameshift Variant	NA	NA	NA	Other	NA		407	no	PLAT/PYR	Liver	female	no	>10
408	NA	Other	NA	NA	NA	NA	NA	NA	NA	NA	NA	NA	NA	NA	NA	NA	NA	NA	NA	NA	NA	Other	NA		408	no	No	Liver	male	no	no
409	Frameshift Variant	Other	NA	NA	NA	NA	NA	NA	NA	NA	Other	NA	NA	NA	NA	NA	NA	NA	Frameshift Variant	NA	NA	Other	Other		409	>50	PLAT/PYR+target	Liver	male	no	>10
410	NA	Other	NA	NA	NA	NA	NA	NA	NA	NA	NA	NA	NA	NA	NA	NA	NA	NA	NA	NA	NA	Other	Frameshift Variant		410	no	no	Lymph node	male	no	no
411	NA	Stop Gained	NA	NA	NA	Other	Frameshift Variant	NA	NA	NA	NA	NA	NA	NA	NA	NA	NA	NA	NA	NA	NA	Other	NA		411	>50	no	Liver	male	CMS1	>10
412	Other	NA	Frameshift Variant	NA	NA	Other	NA	NA	NA	NA	NA	Other	NA	NA	NA	Other	NA	NA	Other	Frameshift Variant	NA	NA	Frameshift Variant		412	no	no	No	male	CMS1	>10
413	NA	NA	Frameshift Variant	NA	NA	Other	NA	Other	NA	NA	NA	NA	NA	NA	NA	Frameshift Variant	NA	NA	Frameshift Variant	NA	NA	NA	NA		413	no	no	Liver	female	CMS1	>10
414	NA	Stop Gained	NA	NA	NA	Other	Frameshift Variant	NA	NA	NA	NA	NA	NA	NA	NA	NA	NA	NA	NA	NA	NA	Other	NA		414	>50	no	Liver	male	CMS4	>10
415	Other	NA	NA	NA	Frameshift Variant	NA	NA	NA	NA	Other	NA	Frameshift Variant	NA	NA	NA	Frameshift Variant	NA	NA	Other	NA	NA	Other	NA		415	no	no	Liver	male	CMS1	>10
416	NA	NA	Frameshift Variant	NA	NA	NA	NA	Other	NA	NA	Other	NA	NA	Other	NA	NA	NA	NA	NA	NA	NA	NA	NA		416	>50	no	Liver	female	no	>10
417	NA	NA	Structural Variant	NA	NA	NA	NA	Other	NA	NA	Other	NA	NA	NA	NA	NA	NA	NA	NA	NA	NA	NA	NA		417	no	no	No	female	CMS4	no
418	NA	Frameshift Variant	NA	NA	NA	NA	NA	NA	NA	NA	Other	NA	NA	NA	NA	NA	NA	NA	NA	NA	NA	Other	NA		418	>50	no	Liver	female	no	no
419	NA	Other	NA	NA	NA	NA	NA	NA	NA	NA	Other	NA	NA	NA	NA	NA	NA	NA	NA	Other	NA	Frameshift Variant	NA		419	>50	no	No	female	no	>10
420	NA	NA	NA	NA	Other	NA	NA	NA	NA	NA	NA	NA	NA	NA	NA	NA	NA	NA	NA	NA	NA	NA	NA		420	no	no	Liver	female	no	no
421	NA	Stop Gained	NA	Stop Gained	NA	NA	NA	Other	NA	NA	NA	NA	NA	NA	NA	NA	NA	NA	NA	NA	NA	Other	NA		421	no	no	Liver	male	no	no
422	NA	Other	NA	Other	Frameshift Variant	NA	NA	NA	NA	NA	Other	NA	NA	Other	NA	Frameshift Variant	NA	NA	NA	Other	Other	NA	Frameshift Variant		422	no	no	Liver	male	CMS1	>10
423	Frameshift Variant	NA	Other	Other	NA	NA	NA	Other	NA	NA	NA	Other	Other	Other	NA	Frameshift Variant	NA	NA	NA	Frameshift Variant	NA	Other	NA		423	>50	no	No	male	no	>10
424	NA	Frameshift Variant	NA	NA	NA	NA	NA	NA	NA	NA	NA	NA	NA	NA	NA	NA	NA	NA	NA	NA	NA	Other	NA		424	no	no	Liver	male	no	>10
425	NA	Frameshift Variant	Frameshift Variant	NA	NA	Frameshift Variant	Frameshift Variant	Other	NA	Frameshift Variant	NA	NA	NA	NA	NA	NA	NA	NA	NA	Frameshift Variant	NA	NA	NA		425	no	no	Lymph node	female	CMS1	>10
426	NA	NA	Other	NA	NA	NA	NA	Other	NA	NA	NA	NA	NA	NA	NA	Structural Variant	NA	Structural Variant	Structural Variant	NA	NA	Other	NA		426	>50	no	No	female	no	>10
427	NA	NA	NA	NA	NA	NA	Other	NA	NA	NA	Other	Other	NA	NA	Frameshift Variant	NA	NA	NA	Frameshift Variant	Frameshift Variant	NA	NA	NA		427	no	no	No	male	no	>10
428	NA	Other	NA	NA	NA	NA	NA	NA	NA	NA	NA	NA	NA	NA	NA	NA	NA	NA	NA	NA	NA	Other	NA		428	>50	no	Liver	female	no	no

## Sheet: Figure 3
ori	totals
DBS5 1	8.23383
DBS5 1	18.9369
DBS5 1	28.3472
DBS5 1	35.4344
DBS5 1	30.5501
DBS5 1	36.4563
DBS5 1	8.61463
DBS5 1	7.78518
DBS5 1	38.1531
DBS5 1	19.2351
DBS5 1	33.0231
DBS5 1	43.1044
DBS5 1	40.5274
DBS5 1	42.7057
DBS5 1	34.9208
DBS5 1	24.6496
DBS5 1	48.2932
DBS5 1	23.6812
DBS5 1	13.611
DBS5 1	5.92024
DBS5 1	34.419
DBS5 1	35.2787
DBS5 1	39.7815
DBS5 1	37.8504
DBS5 1	32.4227
DBS5 1	25.2631
DBS5 1	21.9284
DBS5 1	38.1565
DBS5 1	37.7286
DBS5 1	20.32
DBS5 1	16.9216
DBS5 1	33.8283
DBS5 1	40.4825
DBS5 1	3.89895
DBS5 1	37.0559
DBS5 1	36.1933
DBS5 1	43.5384
DBS5 1	30.6023
DBS5 1	34.3794
DBS5 1	26.5391
DBS5 1	45.8466
DBS5 1	31.6081
DBS5 1	6.31653
DBS5 1	24.6705
DBS5 1	33.2608
DBS5 1	34.3951
DBS5 1	25.7709
DBS5 1	3.55541
DBS5 1	45.946
DBS5 1	27.5292
DBS5 1	27.8428
DBS5 1	8.57135
DBS5 1	13.3221
DBS5 1	28.7151
DBS5 1	24.1437
DBS5 1	35.2618
DBS5 1	29.4292
DBS5 1	62.6124
DBS5 1	9.65176
DBS5 1	10.8411
DBS5 1	27.6608
DBS5 1	51.4796
DBS5 1	37.6103
DBS5 1	22.0249
DBS5 1	21.4136
DBS5 1	29.6213
DBS5 1	39.0603
DBS5 1	38.2363
DBS5 1	35.233
DBS5 1	19.7301
DBS5 1	9.99873
DBS5 1	2.04061
DBS5 1	35.7344
DBS5 1	28.5064
DBS5 1	27.2433
DBS5 1	48.5479
DBS5 1	51.2272
DBS5 1	24.3547
DBS5 1	39.0616
DBS5 1	44.7462
DBS5 1	23.8192
DBS5 1	27.7542
DBS5 1	16.4133
DBS5 1	19.72
DBS5 1	7.34713
DBS5 1	51.767
DBS5 1	53.7164
DBS5 1	41.1045
DBS5 1	43.8311
DBS5 1	21.0645
DBS5 1	18.3835
DBS5 1	21.4979
DBS5 1	8.5622
DBS5 1	17.0833
DBS5 1	31.7543
DBS5 1	9.54401
DBS5 1	37.2266
DBS5 1	28.3517
DBS5 1	38.31
DBS5 1	43.1261
DBS5 1	9.60894
DBS5 1	29.5622
DBS5 1	0.372416
DBS5 1	35.5741
DBS5 1	22.7553
DBS5 1	3.9129
DBS5 1	15.4216
DBS5 1	50.2723
DBS5 1	34.192
DBS5 1	11.077
DBS5 1	27.3999
DBS5 1	32.513
DBS5 1	16.2321
DBS5 1	46.1555
DBS5 1	36.1508
DBS5 1	36.6186
DBS5 1	30.3529
DBS5 1	40.8018
DBS5 1	19.0982
DBS5 1	0
DBS5 1	37.2581
DBS5 1	42.1608
DBS5 1	15.9494
DBS5 1	7.35605
DBS5 1	3.87045
DBS5 1	49.529
DBS5 1	15.6999
DBS5 1	36.5866
DBS5 1	28.4297
DBS5 1	1.631
DBS5 1	42.0839
DBS5 1	18.2433
DBS5 1	12.6189
DBS5 1	35.1747
DBS5 2	4.5542
DBS5 2	3.578
DBS5 2	6.17891
DBS5 2	2.64324
DBS5 2	3.9005
DBS5 2	1.35879
DBS5 2	0
DBS5 2	5.66472
DBS5 2	0
DBS5 2	5.99655
DBS5 2	2.14131
DBS5 2	6.4172
DBS5 2	4.66732
DBS5 2	4.71579
DBS5 2	5.58133
DBS5 2	3.12767
DBS5 2	2.92319
DBS5 2	4.13615
DBS5 2	6.58701
DBS5 2	1.83619
DBS5 2	0
DBS5 2	7.24389
DBS5 2	7.22834
DBS5 2	2.59901
DBS5 2	5.21224
DBS5 2	3.43469
DBS5 2	4.91184
DBS5 2	0
DBS5 2	2.38178
DBS5 2	3.9237
DBS5 2	2.27147
DBS5 2	8.44322
DBS5 2	8.39251
DBS5 2	4.91305
DBS5 2	3.78255
DBS5 2	1.81705
DBS5 2	4.64627
DBS5 2	10.2703
DBS5 2	0.149853
DBS5 2	4.89978
DBS5 2	5.38366
DBS5 2	0
DBS5 2	4.32077
DBS5 2	3.04615
DBS5 2	4.85282
DBS5 2	3.37463
DBS5 2	9.34675
DBS5 2	0
DBS5 2	2.43798
DBS5 2	3.54121
DBS5 2	4.71434
DBS5 2	2.63404
DBS5 2	0.784042
DBS5 2	5.37674
DBS5 2	7.15828
DBS5 2	0.35299
DBS5 2	1.65181
DBS5 2	2.09884
DBS5 2	8.20627
DBS5 2	7.37367
DBS5 2	0
DBS5 2	7.85118
DBS5 2	7.44761
DBS5 2	16.6807
DBS5 2	7.81347
DBS5 2	2.87056
DBS5 2	8.33066
DBS5 2	0.452192
DBS5 2	0.486415
DBS5 2	4.49581
DBS5 2	5.18663
DBS5 2	0.467131
DBS5 2	1.52109
DBS5 2	0.169886
DBS5 2	5.48297
DBS5 2	7.23701
DBS5 2	1.04323
DBS5 2	5.98212
DBS5 2	4.20663
DBS5 2	0.733319
DBS5 2	3.10643
DBS5 2	0
DBS5 2	1.95096
DBS5 2	0.191971
DBS5 2	16.0356
DBS5 2	6.55774
DBS5 2	10.4457
DBS5 2	0
DBS5 2	0.399753
DBS5 2	0
DBS5 2	2.27438
DBS5 2	10.0588
DBS5 2	10.585
DBS5 2	22.9292
DBS5 2	1.33721
DBS5 2	0
DBS5 2	0
DBS5 2	2.35185
DBS5 2	6.99757
DBS5 2	0
DBS5 2	4.8009
DBS5 2	6.59082
DBS5 2	0
DBS5 2	46.8703
DBS5 2	14.6546
DBS5 2	5.52485
DBS5 2	7.89965
DBS5 2	8.61888
DBS5 2	0
DBS5 2	0.29772
DBS5 2	9.45388
DBS5 2	0
DBS5 2	1.71256
DBS5 2	0
DBS5 2	0.0810353
DBS5 2	13.6081
DBS5 2	0
DBS5 2	4.17793
DBS5 2	2.03304
DBS5 2	0.298163
DBS5 2	18.0539
DBS5 2	0.245461
DBS5 2	0
DBS5 2	1.56564
SBS8 1	0
SBS8 1	1.94473
SBS8 1	12.3814
SBS8 1	14.166
SBS8 1	8.60327
SBS8 1	9.92334
SBS8 1	11.0854
SBS8 1	0
SBS8 1	12.7011
SBS8 1	0
SBS8 1	9.039
SBS8 1	16.681
SBS8 1	9.33647
SBS8 1	14.4132
SBS8 1	18.9823
SBS8 1	13.2765
SBS8 1	21.5575
SBS8 1	11.4613
SBS8 1	4.20065
SBS8 1	10.8655
SBS8 1	6.05584
SBS8 1	21.1796
SBS8 1	14.1615
SBS8 1	10.1414
SBS8 1	5.51512
SBS8 1	20.1558
SBS8 1	8.91426
SBS8 1	12.6678
SBS8 1	14.0935
SBS8 1	7.21046
SBS8 1	11.0933
SBS8 1	7.89784
SBS8 1	14.1132
SBS8 1	14.9811
SBS8 1	8.26389
SBS8 1	13.2573
SBS8 1	11.6927
SBS8 1	9.57967
SBS8 1	8.79518
SBS8 1	11.098
SBS8 1	5.69175
SBS8 1	9.09873
SBS8 1	9.15095
SBS8 1	11.1895
SBS8 1	11.3795
SBS8 1	10.6003
SBS8 1	11.8844
SBS8 1	10.4444
SBS8 1	7.40815
SBS8 1	15.5127
SBS8 1	13.0127
SBS8 1	8.21312
SBS8 1	13.7286
SBS8 1	8.95097
SBS8 1	13.4404
SBS8 1	13.7172
SBS8 1	17.952
SBS8 1	16.5886
SBS8 1	9.14235
SBS8 1	7.40079
SBS8 1	16.1927
SBS8 1	12.5181
SBS8 1	16.543
SBS8 1	10.2508
SBS8 1	8.81494
SBS8 1	10.6131
SBS8 1	14.2436
SBS8 1	11.0053
SBS8 1	13.4997
SBS8 1	8.71119
SBS8 1	7.58804
SBS8 1	7.72347
SBS8 1	15.8061
SBS8 1	9.04198
SBS8 1	14.1481
SBS8 1	13.1461
SBS8 1	18.0927
SBS8 1	11.1777
SBS8 1	16.1769
SBS8 1	19.3604
SBS8 1	4.58531
SBS8 1	10.7369
SBS8 1	8.09879
SBS8 1	12.2128
SBS8 1	0.135674
SBS8 1	22.2478
SBS8 1	10.2453
SBS8 1	14.0058
SBS8 1	4.81472
SBS8 1	11.1533
SBS8 1	10.7809
SBS8 1	7.58321
SBS8 1	4.3316
SBS8 1	9.11758
SBS8 1	13.7181
SBS8 1	3.22201
SBS8 1	11.0714
SBS8 1	6.4268
SBS8 1	12.4619
SBS8 1	14.607
SBS8 1	6.81317
SBS8 1	9.54719
SBS8 1	9.04606
SBS8 1	8.80395
SBS8 1	4.99432
SBS8 1	10.1913
SBS8 1	6.22145
SBS8 1	14.3959
SBS8 1	10.0176
SBS8 1	8.02448
SBS8 1	14.8007
SBS8 1	9.42807
SBS8 1	5.92862
SBS8 1	13.1645
SBS8 1	10.5135
SBS8 1	5.33863
SBS8 1	7.50602
SBS8 1	5.24019
SBS8 1	10.8439
SBS8 1	3.9385
SBS8 1	8.49457
SBS8 1	9.78084
SBS8 1	0
SBS8 1	10.9518
SBS8 1	1.96563
SBS8 1	13.1083
SBS8 1	6.98247
SBS8 1	15.5101
SBS8 1	9.14102
SBS8 1	3.34546
SBS8 1	2.54325
SBS8 1	1.15092
SBS8 1	4.45299
SBS8 1	6.68237
SBS8 2	0
SBS8 2	0
SBS8 2	0.533413
SBS8 2	9.20526
SBS8 2	12.399
SBS8 2	4.97492
SBS8 2	10.9891
SBS8 2	19.5745
SBS8 2	6.28948
SBS8 2	5.66161
SBS8 2	7.03637
SBS8 2	4.69806
SBS8 2	13.1179
SBS8 2	15.5312
SBS8 2	1.20613
SBS8 2	15.3373
SBS8 2	11.0523
SBS8 2	9.97711
SBS8 2	2.7448
SBS8 2	12.743
SBS8 2	12.142
SBS8 2	15.5516
SBS8 2	11.5988
SBS8 2	5.71066
SBS8 2	8.29616
SBS8 2	4.88036
SBS8 2	14.4023
SBS8 2	8.93361
SBS8 2	5.31372
SBS8 2	8.57482
SBS8 2	6.36017
SBS8 2	13.0366
SBS8 2	11.0389
SBS8 2	2.75099
SBS8 2	9.49516
SBS8 2	10.7172
SBS8 2	8.53229
SBS8 2	9.70531
SBS8 2	6.26733
SBS8 2	8.09534
SBS8 2	4.79254
SBS8 2	5.953
SBS8 2	9.742
SBS8 2	9.75095
SBS8 2	4.58756
SBS8 2	6.80448
SBS8 2	3.23784
SBS8 2	4.9871
SBS8 2	3.25496
SBS8 2	6.19373
SBS8 2	13.6104
SBS8 2	7.52097
SBS8 2	5.57865
SBS8 2	13.1385
SBS8 2	3.15154
SBS8 2	11.0454
SBS8 2	12.3981
SBS8 2	9.19248
SBS8 2	5.23254
SBS8 2	6.6362
SBS8 2	3.18669
SBS8 2	5.87575
SBS8 2	8.85116
SBS8 2	3.66615
SBS8 2	13.4488
SBS8 2	7.42897
SBS8 2	5.68879
SBS8 2	2.21191
SBS8 2	10.6875
SBS8 2	1.52698
SBS8 2	5.08927
SBS8 2	2.62648
SBS8 2	3.02504
SBS8 2	16.7628
SBS8 2	9.33368
SBS8 2	9.82561
SBS8 2	0
SBS8 2	8.43878
SBS8 2	3.11294
SBS8 2	0.120961
SBS8 2	4.2413
SBS8 2	13.9618
SBS8 2	1.5058
SBS8 2	0.857532
SBS8 2	6.46072
SBS8 2	7.75974
SBS8 2	3.02135
SBS8 2	5.40054
SBS8 2	3.37869
SBS8 2	6.02669
SBS8 2	2.45684
SBS8 2	5.03333
SBS8 2	1.88545
SBS8 2	4.65134
SBS8 2	12.6655
SBS8 2	9.02413
SBS8 2	5.85512
SBS8 2	2.37925
SBS8 2	6.96694
SBS8 2	9.61968
SBS8 2	13.0321
SBS8 2	0
SBS8 2	9.48267
SBS8 2	17.0697
SBS8 2	5.16362
SBS8 2	6.22405
SBS8 2	5.29079
SBS8 2	6.62482
SBS8 2	6.81952
SBS8 2	1.76426
SBS8 2	4.86674
SBS8 2	6.70159
SBS8 2	0
SBS8 2	4.52342
SBS8 2	5.93848
SBS8 2	11.7519
SBS8 2	13.8048
SBS8 2	4.86027
SBS8 2	0.978381
SBS8 2	8.66955
SBS8 2	4.74179
SBS8 2	8.97374
SBS8 2	0.225601
SBS8 2	0
SBS17b 1	0.540454
SBS17b 1	4.9472
SBS17b 1	36.9741
SBS17b 1	14.4654
SBS17b 1	21.8638
SBS17b 1	6.30034
SBS17b 1	43.8205
SBS17b 1	2.50179
SBS17b 1	39.4748
SBS17b 1	2.26008
SBS17b 1	23.7192
SBS17b 1	32.757
SBS17b 1	11.2387
SBS17b 1	21.5961
SBS17b 1	11.6281
SBS17b 1	18.213
SBS17b 1	6.15248
SBS17b 1	2.46011
SBS17b 1	4.17158
SBS17b 1	19.7855
SBS17b 1	43.0863
SBS17b 1	6.90253
SBS17b 1	13.7276
SBS17b 1	19.2777
SBS17b 1	36.3741
SBS17b 1	3.12563
SBS17b 1	19.9061
SBS17b 1	3.83531
SBS17b 1	14.5607
SBS17b 1	17.7994
SBS17b 1	5.82172
SBS17b 1	21.5009
SBS17b 1	15.5792
SBS17b 1	9.02465
SBS17b 1	6.98973
SBS17b 1	23.2989
SBS17b 1	3.69406
SBS17b 1	3.86311
SBS17b 1	11.4037
SBS17b 1	13.0335
SBS17b 1	11.8578
SBS17b 1	15.2954
SBS17b 1	3.03154
SBS17b 1	21.9241
SBS17b 1	13.8323
SBS17b 1	6.16137
SBS17b 1	8.13018
SBS17b 1	2.27546
SBS17b 1	4.19368
SBS17b 1	6.00679
SBS17b 1	3.70269
SBS17b 1	34.7607
SBS17b 1	7.59562
SBS17b 1	24.0169
SBS17b 1	25.9993
SBS17b 1	4.01704
SBS17b 1	6.49632
SBS17b 1	24.4132
SBS17b 1	0.816622
SBS17b 1	3.62914
SBS17b 1	2.85555
SBS17b 1	18.5836
SBS17b 1	26.1032
SBS17b 1	12.0199
SBS17b 1	6.62615
SBS17b 1	6.56999
SBS17b 1	7.74792
SBS17b 1	2.28913
SBS17b 1	15.3216
SBS17b 1	12.8461
SBS17b 1	20.5654
SBS17b 1	0.8985
SBS17b 1	4.08215
SBS17b 1	0.896639
SBS17b 1	11.9694
SBS17b 1	3.08582
SBS17b 1	10.4939
SBS17b 1	11.8513
SBS17b 1	0.97375
SBS17b 1	3.8315
SBS17b 1	3.80955
SBS17b 1	5.16424
SBS17b 1	3.61927
SBS17b 1	2.17448
SBS17b 1	0.130739
SBS17b 1	5.40441
SBS17b 1	14.3098
SBS17b 1	17.1441
SBS17b 1	18.9775
SBS17b 1	6.74364
SBS17b 1	2.09695
SBS17b 1	4.70535
SBS17b 1	2.96746
SBS17b 1	1.34154
SBS17b 1	11.6703
SBS17b 1	1.09
SBS17b 1	4.7737
SBS17b 1	28.0484
SBS17b 1	0.652309
SBS17b 1	3.03553
SBS17b 1	2.65782
SBS17b 1	3.39778
SBS17b 1	3.99139
SBS17b 1	9.85428
SBS17b 1	0.520769
SBS17b 1	13.2753
SBS17b 1	1.19882
SBS17b 1	7.7781
SBS17b 1	23.923
SBS17b 1	4.49134
SBS17b 1	1.1623
SBS17b 1	3.21986
SBS17b 1	0.913256
SBS17b 1	5.55312
SBS17b 1	1.7816
SBS17b 1	1.39929
SBS17b 1	1.46896
SBS17b 1	11.6446
SBS17b 1	8.86532
SBS17b 1	0.535051
SBS17b 1	2.8483
SBS17b 1	1.18894
SBS17b 1	1.71292
SBS17b 1	2.1155
SBS17b 1	1.33006
SBS17b 1	0.747165
SBS17b 1	9.17862
SBS17b 1	1.67237
SBS17b 1	0.270977
SBS17b 1	0.411016
SBS17b 1	0.848436
SBS17b 1	1.25063
SBS17b 1	1.08973
SBS17b 1	0.0469168
SBS17b 2	1.02537
SBS17b 2	2.86958
SBS17b 2	1.48896
SBS17b 2	3.51354
SBS17b 2	15.6659
SBS17b 2	4.37845
SBS17b 2	13.2156
SBS17b 2	1.97956
SBS17b 2	3.02118
SBS17b 2	18.3944
SBS17b 2	2.69209
SBS17b 2	10.8532
SBS17b 2	1.50064
SBS17b 2	1.5789
SBS17b 2	1.03471
SBS17b 2	2.18556
SBS17b 2	6.57586
SBS17b 2	3.46587
SBS17b 2	9.72336
SBS17b 2	1.68368
SBS17b 2	1.51875
SBS17b 2	1.8652
SBS17b 2	17.6992
SBS17b 2	4.97908
SBS17b 2	3.82815
SBS17b 2	4.27535
SBS17b 2	1.05821
SBS17b 2	11.9008
SBS17b 2	2.92682
SBS17b 2	10.6081
SBS17b 2	1.10001
SBS17b 2	19.3674
SBS17b 2	4.09978
SBS17b 2	9.65037
SBS17b 2	1.79983
SBS17b 2	1.71399
SBS17b 2	2.14492
SBS17b 2	1.26506
SBS17b 2	4.95152
SBS17b 2	3.48269
SBS17b 2	2.38683
SBS17b 2	5.63749
SBS17b 2	9.61571
SBS17b 2	9.91388
SBS17b 2	0.764313
SBS17b 2	1.11049
SBS17b 2	2.56884
SBS17b 2	13.2471
SBS17b 2	1.43421
SBS17b 2	8.23765
SBS17b 2	0.538671
SBS17b 2	0.421267
SBS17b 2	4.31703
SBS17b 2	2.27064
SBS17b 2	11.123
SBS17b 2	2.26819
SBS17b 2	0.942872
SBS17b 2	2.7418
SBS17b 2	0.576406
SBS17b 2	2.64027
SBS17b 2	6.1659
SBS17b 2	0.0529271
SBS17b 2	15.4181
SBS17b 2	2.49692
SBS17b 2	8.96024
SBS17b 2	7.66451
SBS17b 2	7.12778
SBS17b 2	0.935968
SBS17b 2	1.04289
SBS17b 2	1.1013
SBS17b 2	1.28238
SBS17b 2	0.695483
SBS17b 2	0.592189
SBS17b 2	0.295533
SBS17b 2	2.70599
SBS17b 2	0.685198
SBS17b 2	0.584459
SBS17b 2	2.8276
SBS17b 2	1.8158
SBS17b 2	0.255855
SBS17b 2	2.67222
SBS17b 2	0.354925
SBS17b 2	4.27765
SBS17b 2	0.559304
SBS17b 2	3.20076
SBS17b 2	6.13707
SBS17b 2	0.353743
SBS17b 2	1.50566
SBS17b 2	0.77937
SBS17b 2	2.80186
SBS17b 2	2.12912
SBS17b 2	0.279234
SBS17b 2	11.7013
SBS17b 2	0.143239
SBS17b 2	4.26009
SBS17b 2	2.42723
SBS17b 2	0.68669
SBS17b 2	0.702291
SBS17b 2	1.63048
SBS17b 2	1.70454
SBS17b 2	4.71389
SBS17b 2	2.41144
SBS17b 2	4.57229
SBS17b 2	1.25212
SBS17b 2	0.01407
SBS17b 2	0.567545
SBS17b 2	0.929412
SBS17b 2	0.362416
SBS17b 2	0.293648
SBS17b 2	0.689633
SBS17b 2	13.5978
SBS17b 2	2.42774
SBS17b 2	0.275066
SBS17b 2	0.11235
SBS17b 2	0
SBS17b 2	0.107798
SBS17b 2	0.928229
SBS17b 2	6.83352
SBS17b 2	1.28405
SBS17b 2	2.64961
SBS17b 2	0.313645
SBS17b 2	2.39738
SBS17b 2	0.80759
SBS17b 2	0.893535
SBS35 1	0
SBS35 1	3.19699
SBS35 1	3.25583
SBS35 1	6.07247
SBS35 1	5.27195
SBS35 1	4.16167
SBS35 1	0.346922
SBS35 1	0
SBS35 1	3.00111
SBS35 1	5.61343
SBS35 1	2.17341
SBS35 1	4.87221
SBS35 1	6.35252
SBS35 1	3.69907
SBS35 1	8.25589
SBS35 1	5.45507
SBS35 1	14.6805
SBS35 1	6.5816
SBS35 1	3.56301
SBS35 1	3.12983
SBS35 1	2.8927
SBS35 1	8.33008
SBS35 1	11.5679
SBS35 1	7.60024
SBS35 1	3.30223
SBS35 1	2.66744
SBS35 1	1.20645
SBS35 1	7.68477
SBS35 1	8.19646
SBS35 1	4.0812
SBS35 1	3.69481
SBS35 1	6.12879
SBS35 1	3.24413
SBS35 1	0.889423
SBS35 1	7.02172
SBS35 1	4.83031
SBS35 1	2.51099
SBS35 1	6.07809
SBS35 1	8.8525
SBS35 1	5.276
SBS35 1	3.2497
SBS35 1	4.75885
SBS35 1	1.23959
SBS35 1	5.91103
SBS35 1	3.15076
SBS35 1	5.71032
SBS35 1	3.50977
SBS35 1	0.672389
SBS35 1	3.72357
SBS35 1	4.73226
SBS35 1	3.40414
SBS35 1	1.21901
SBS35 1	2.47733
SBS35 1	0.230513
SBS35 1	2.7453
SBS35 1	6.27273
SBS35 1	5.82988
SBS35 1	5.96253
SBS35 1	2.87715
SBS35 1	2.24424
SBS35 1	1.94422
SBS35 1	7.14881
SBS35 1	4.06141
SBS35 1	3.296
SBS35 1	4.96002
SBS35 1	4.36657
SBS35 1	8.51598
SBS35 1	2.41747
SBS35 1	5.00615
SBS35 1	1.41763
SBS35 1	2.26751
SBS35 1	4.43399
SBS35 1	9.23601
SBS35 1	8.0564
SBS35 1	3.83659
SBS35 1	5.9282
SBS35 1	13.6311
SBS35 1	5.38436
SBS35 1	7.88943
SBS35 1	6.51947
SBS35 1	0.553301
SBS35 1	6.38987
SBS35 1	4.44042
SBS35 1	0.534693
SBS35 1	4.35021
SBS35 1	5.46867
SBS35 1	4.05599
SBS35 1	5.08296
SBS35 1	5.48093
SBS35 1	0.649685
SBS35 1	1.4776
SBS35 1	3.82756
SBS35 1	0.886902
SBS35 1	5.51716
SBS35 1	12.6936
SBS35 1	0
SBS35 1	6.22089
SBS35 1	3.35541
SBS35 1	10.0016
SBS35 1	9.43692
SBS35 1	2.32255
SBS35 1	4.13088
SBS35 1	0.560783
SBS35 1	5.42533
SBS35 1	0
SBS35 1	0.48598
SBS35 1	3.31799
SBS35 1	8.06358
SBS35 1	3.18265
SBS35 1	0
SBS35 1	6.37311
SBS35 1	3.58248
SBS35 1	1.91301
SBS35 1	9.18273
SBS35 1	4.77447
SBS35 1	0.893956
SBS35 1	3.756
SBS35 1	3.93772
SBS35 1	2.29204
SBS35 1	0
SBS35 1	4.27313
SBS35 1	8.96203
SBS35 1	0
SBS35 1	0
SBS35 1	2.60134
SBS35 1	6.66672
SBS35 1	1.60472
SBS35 1	2.99389
SBS35 1	0.537703
SBS35 1	0
SBS35 1	3.86268
SBS35 1	0
SBS35 1	0.324845
SBS35 1	6.24664
SBS35 2	0
SBS35 2	0
SBS35 2	0
SBS35 2	4.16353
SBS35 2	2.19589
SBS35 2	0
SBS35 2	0
SBS35 2	2.19011
SBS35 2	2.17266
SBS35 2	1.57326
SBS35 2	0.496781
SBS35 2	0
SBS35 2	0.905756
SBS35 2	1.40462
SBS35 2	0
SBS35 2	1.12408
SBS35 2	0.106394
SBS35 2	0
SBS35 2	0
SBS35 2	0
SBS35 2	0
SBS35 2	1.33527
SBS35 2	0
SBS35 2	2.07222
SBS35 2	0
SBS35 2	0
SBS35 2	2.02193
SBS35 2	1.72445
SBS35 2	0
SBS35 2	1.25537
SBS35 2	0
SBS35 2	2.10496
SBS35 2	0.655409
SBS35 2	0
SBS35 2	0
SBS35 2	0
SBS35 2	1.55895
SBS35 2	0
SBS35 2	0
SBS35 2	0
SBS35 2	0
SBS35 2	0
SBS35 2	0
SBS35 2	0.595614
SBS35 2	1.42112
SBS35 2	0
SBS35 2	0
SBS35 2	0
SBS35 2	0.545218
SBS35 2	0
SBS35 2	0.388219
SBS35 2	0.189827
SBS35 2	0
SBS35 2	0
SBS35 2	1.50006
SBS35 2	1.64554
SBS35 2	1.2827
SBS35 2	0
SBS35 2	0
SBS35 2	0
SBS35 2	1.93542
SBS35 2	0.640396
SBS35 2	1.00552
SBS35 2	0
SBS35 2	0.0473956
SBS35 2	0
SBS35 2	0
SBS35 2	0
SBS35 2	0
SBS35 2	0
SBS35 2	1.91987
SBS35 2	0
SBS35 2	1.49608
SBS35 2	0
SBS35 2	0.0294882
SBS35 2	0
SBS35 2	0
SBS35 2	0
SBS35 2	0
SBS35 2	0
SBS35 2	0
SBS35 2	1.38465
SBS35 2	0
SBS35 2	0
SBS35 2	0
SBS35 2	0.640623
SBS35 2	0
SBS35 2	0.701199
SBS35 2	0
SBS35 2	0
SBS35 2	1.14924
SBS35 2	1.4504
SBS35 2	0
SBS35 2	0
SBS35 2	0
SBS35 2	0
SBS35 2	0
SBS35 2	0
SBS35 2	0.119415
SBS35 2	0
SBS35 2	0
SBS35 2	2.28378
SBS35 2	0.300096
SBS35 2	4.05096
SBS35 2	0
SBS35 2	0
SBS35 2	0
SBS35 2	0
SBS35 2	0
SBS35 2	0
SBS35 2	0
SBS35 2	0
SBS35 2	0.318525
SBS35 2	0
SBS35 2	0
SBS35 2	0
SBS35 2	0.784936
SBS35 2	0
SBS35 2	0
SBS35 2	0.941136
SBS35 2	0
SBS35 2	0
SBS35 2	0.477781
SBS35 2	0

## Sheet: Figure 4
ori	totals
SBS1 1	11.8386
SBS1 1	19.58
SBS1 1	14.9121
SBS1 1	12.8516
SBS1 1	17.0181
SBS1 1	20.8491
SBS1 1	19.4349
SBS1 1	19.2648
SBS1 1	15.0822
SBS1 1	30.3676
SBS1 1	30.1844
SBS1 1	15.0668
SBS1 1	29.8986
SBS1 1	21.0989
SBS1 1	8.17782
SBS1 1	14.7569
SBS1 1	18.6319
SBS1 1	13.9612
SBS1 1	14.2312
SBS1 1	19.9568
SBS1 1	17.9858
SBS1 1	24.1777
SBS1 1	14.3196
SBS1 1	18.1739
SBS1 1	17.0252
SBS1 1	15.2852
SBS1 1	19.3199
SBS1 1	18.6742
SBS1 1	12.8658
SBS1 1	16.4552
SBS1 1	9.3474
SBS1 1	20.1256
SBS1 1	9.96244
SBS1 1	17.8657
SBS1 1	27.4362
SBS1 1	17.1048
SBS1 1	7.62663
SBS1 1	16.277
SBS1 1	17.5993
SBS1 1	16.4737
SBS1 1	11.4143
SBS1 1	16.2544
SBS1 1	18.9856
SBS1 1	9.36509
SBS1 1	18.6965
SBS1 1	15.6686
SBS1 1	12.3518
SBS1 1	3.39663
SBS1 1	18.7894
SBS1 1	16.6544
SBS1 1	12.1996
SBS1 1	12.7001
SBS1 1	23.1958
SBS1 1	15.7115
SBS1 1	21.0453
SBS1 1	26.2331
SBS1 1	20.5373
SBS1 1	9.86758
SBS1 1	10.5433
SBS1 1	20.0016
SBS1 1	22.4727
SBS1 1	10.048
SBS1 1	23.3314
SBS1 1	6.52472
SBS1 1	6.89687
SBS1 1	17.5372
SBS1 1	10.077
SBS1 1	19.5841
SBS1 1	24.0107
SBS1 1	8.17814
SBS1 1	13.9635
SBS1 1	16.1737
SBS1 1	17.9946
SBS1 1	15.276
SBS1 1	5.29204
SBS1 1	19.0547
SBS1 1	20.5869
SBS1 1	18.2574
SBS1 1	16.7355
SBS1 1	10.2495
SBS1 1	10.9856
SBS1 1	19.356
SBS1 1	12.3778
SBS1 1	20.3991
SBS1 1	14.4374
SBS1 1	5.26586
SBS1 1	20.5975
SBS1 1	11.2181
SBS1 1	18.8694
SBS1 1	11.9112
SBS1 1	17.1769
SBS1 1	10.734
SBS1 1	11.4999
SBS1 1	9.41357
SBS1 1	7.9018
SBS1 1	6.44258
SBS1 1	17.3548
SBS1 1	29.0204
SBS1 1	12.6651
SBS1 1	15.6448
SBS1 1	15.9373
SBS1 1	10.5916
SBS1 1	18.4847
SBS1 1	17.6748
SBS1 1	12.6347
SBS1 1	28.2402
SBS1 1	11.1564
SBS1 1	14.399
SBS1 1	8.35297
SBS1 1	17.3512
SBS1 1	16.1174
SBS1 1	25.0813
SBS1 1	11.4541
SBS1 1	27.1587
SBS1 1	14.0734
SBS1 1	18.6396
SBS1 1	14.2679
SBS1 1	7.94558
SBS1 1	18.5729
SBS1 1	10.6127
SBS1 1	20.551
SBS1 1	16.4728
SBS1 1	30.1054
SBS1 1	14.854
SBS1 2	7.05158
SBS1 2	7.50318
SBS1 2	10.8647
SBS1 2	8.96852
SBS1 2	11.4286
SBS1 2	6.74664
SBS1 2	4.87514
SBS1 2	10.4928
SBS1 2	6.66229
SBS1 2	9.23147
SBS1 2	6.85287
SBS1 2	12.0707
SBS1 2	17.4133
SBS1 2	8.50808
SBS1 2	24.3039
SBS1 2	12.0229
SBS1 2	0.24181
SBS1 2	9.65529
SBS1 2	18.7825
SBS1 2	15.6222
SBS1 2	16.7562
SBS1 2	10.6511
SBS1 2	21.6951
SBS1 2	18.0141
SBS1 2	0.0879537
SBS1 2	2.24635
SBS1 2	23.3395
SBS1 2	18.5762
SBS1 2	0
SBS1 2	8.01838
SBS1 2	0.519434
SBS1 2	12.2789
SBS1 2	6.5247
SBS1 2	18.1209
SBS1 2	19.8917
SBS1 2	14.3725
SBS1 2	14.2149
SBS1 2	4.2364
SBS1 2	11.9064
SBS1 2	16.3322
SBS1 2	0.513346
SBS1 2	21.7492
SBS1 2	0.762821
SBS1 2	3.94234
SBS1 2	24.6206
SBS1 2	12.0893
SBS1 2	12.8786
SBS1 2	7.20205
SBS1 2	15.7121
SBS1 2	0
SBS1 2	25.8194
SBS1 2	19.4563
SBS1 2	22.1146
SBS1 2	9.36067
SBS1 2	8.00299
SBS1 2	0
SBS1 2	21.2802
SBS1 2	9.50903
SBS1 2	14.7452
SBS1 2	19.1504
SBS1 2	18.084
SBS1 2	26.2602
SBS1 2	15.1697
SBS1 2	22.5767
SBS1 2	18.1036
SBS1 2	16.5981
SBS1 2	17.3849
SBS1 2	8.61647
SBS1 2	12.4096
SBS1 2	21.141
SBS1 2	15.656
SBS1 2	18.7172
SBS1 2	10.3923
SBS8 1	5.31372
SBS8 1	0.120961
SBS8 1	2.21191
SBS8 1	2.45684
SBS8 1	9.61968
SBS8 1	0
SBS8 1	9.82561
SBS8 1	11.7519
SBS8 1	4.9871
SBS8 1	1.76426
SBS8 1	0.978381
SBS8 1	0.857532
SBS8 1	8.97374
SBS8 1	7.75974
SBS8 1	5.68879
SBS8 1	5.953
SBS8 1	4.88036
SBS8 1	8.09534
SBS8 1	9.742
SBS8 1	4.2413
SBS8 1	9.02413
SBS8 1	6.70159
SBS8 1	3.25496
SBS8 1	9.19248
SBS8 1	11.0454
SBS8 1	13.1385
SBS8 1	9.49516
SBS8 1	12.6655
SBS8 1	3.15154
SBS8 1	4.69806
SBS8 1	6.28948
SBS8 1	0.533413
SBS8 1	13.8048
SBS8 1	2.62648
SBS8 1	5.85512
SBS8 1	16.7628
SBS8 1	0
SBS8 1	8.43878
SBS8 1	5.93848
SBS8 1	9.75095
SBS8 1	0
SBS8 1	2.75099
SBS8 1	5.03333
SBS8 1	15.5516
SBS8 1	6.46072
SBS8 1	5.40054
SBS8 1	4.97492
SBS8 1	4.86027
SBS8 1	0
SBS8 1	13.6104
SBS8 1	8.57482
SBS8 1	3.18669
SBS8 1	4.52342
SBS8 1	8.93361
SBS8 1	3.37869
SBS8 1	0.225601
SBS8 1	1.5058
SBS8 1	15.5312
SBS8 1	12.743
SBS8 1	9.33368
SBS8 1	5.29079
SBS8 1	8.85116
SBS8 1	6.62482
SBS8 1	19.5745
SBS8 1	12.399
SBS8 1	3.23784
SBS8 1	5.08927
SBS8 1	3.02504
SBS8 1	6.22405
SBS8 1	10.9891
SBS8 1	8.29616
SBS8 1	17.0697
SBS8 1	6.96694
SBS8 1	1.52698
SBS8 1	0
SBS8 1	6.80448
SBS8 1	6.6362
SBS8 1	4.86674
SBS8 1	2.7448
SBS8 1	5.71066
SBS8 1	13.9618
SBS8 1	3.66615
SBS8 1	6.36017
SBS8 1	8.66955
SBS8 1	4.79254
SBS8 1	0
SBS8 1	1.20613
SBS8 1	15.3373
SBS8 1	3.11294
SBS8 1	5.66161
SBS8 1	9.70531
SBS8 1	12.142
SBS8 1	7.03637
SBS8 1	9.97711
SBS8 1	11.5988
SBS8 1	9.20526
SBS8 1	10.7172
SBS8 1	2.37925
SBS8 1	8.53229
SBS8 1	10.6875
SBS8 1	7.52097
SBS8 1	12.3981
SBS8 1	6.19373
SBS8 1	6.02669
SBS8 1	11.0523
SBS8 1	6.81952
SBS8 1	11.0389
SBS8 1	6.26733
SBS8 1	13.0366
SBS8 1	5.87575
SBS8 1	14.4023
SBS8 1	4.65134
SBS8 1	13.1179
SBS8 1	5.23254
SBS8 1	13.0321
SBS8 1	5.57865
SBS8 1	13.4488
SBS8 1	7.42897
SBS8 1	9.48267
SBS8 1	3.02135
SBS8 1	5.16362
SBS8 1	1.88545
SBS8 1	4.74179
SBS8 1	4.58756
SBS8 2	0
SBS8 2	8.46364
SBS8 2	2.23248
SBS8 2	0
SBS8 2	3.62196
SBS8 2	3.00967
SBS8 2	8.17299
SBS8 2	4.61744
SBS8 2	5.05695
SBS8 2	8.82939
SBS8 2	8.4095
SBS8 2	5.96649
SBS8 2	2.68102
SBS8 2	0
SBS8 2	7.67245
SBS8 2	6.96144
SBS8 2	0
SBS8 2	5.84214
SBS8 2	3.08815
SBS8 2	3.5614
SBS8 2	1.15346
SBS8 2	3.37751
SBS8 2	7.28754
SBS8 2	10.7846
SBS8 2	0
SBS8 2	0
SBS8 2	0
SBS8 2	0
SBS8 2	0
SBS8 2	0.2639
SBS8 2	0
SBS8 2	13.9128
SBS8 2	11.6416
SBS8 2	0
SBS8 2	0.844549
SBS8 2	3.88744
SBS8 2	4.68897
SBS8 2	0.724316
SBS8 2	9.25097
SBS8 2	14.4621
SBS8 2	0
SBS8 2	3.35601
SBS8 2	0
SBS8 2	0.877553
SBS8 2	0.441969
SBS8 2	10.932
SBS8 2	10.1881
SBS8 2	13.183
SBS8 2	7.95712
SBS8 2	0
SBS8 2	7.22693
SBS8 2	4.90368
SBS8 2	4.19539
SBS8 2	5.48415
SBS8 2	10.9984
SBS8 2	0
SBS8 2	4.87824
SBS8 2	7.98894
SBS8 2	7.18498
SBS8 2	3.52277
SBS8 2	12.6697
SBS8 2	0
SBS8 2	3.52168
SBS8 2	9.876
SBS8 2	4.18799
SBS8 2	0
SBS8 2	0
SBS8 2	5.82287
SBS8 2	0
SBS8 2	3.80406
SBS8 2	5.72754
SBS8 2	3.22213
SBS8 2	2.76073
SBS41 1	10.5586
SBS41 1	4.95509
SBS41 1	5.29813
SBS41 1	14.3364
SBS41 1	2.88416
SBS41 1	3.79817
SBS41 1	10.4116
SBS41 1	5.84646
SBS41 1	2.5162
SBS41 1	0.51256
SBS41 1	2.7348
SBS41 1	9.83379
SBS41 1	0
SBS41 1	9.54167
SBS41 1	4.34415
SBS41 1	9.31863
SBS41 1	9.09632
SBS41 1	10.5376
SBS41 1	10.5504
SBS41 1	8.28541
SBS41 1	0
SBS41 1	4.31732
SBS41 1	2.40593
SBS41 1	6.27025
SBS41 1	9.54259
SBS41 1	4.18756
SBS41 1	4.53985
SBS41 1	3.07034
SBS41 1	10.2341
SBS41 1	8.70666
SBS41 1	4.80364
SBS41 1	0.515124
SBS41 1	4.4755
SBS41 1	6.20811
SBS41 1	1.12081
SBS41 1	2.88205
SBS41 1	0
SBS41 1	10.5498
SBS41 1	10.9745
SBS41 1	7.18855
SBS41 1	3.67613
SBS41 1	5.47438
SBS41 1	5.47571
SBS41 1	4.8702
SBS41 1	5.61834
SBS41 1	9.33688
SBS41 1	11.5716
SBS41 1	3.3473
SBS41 1	8.15912
SBS41 1	9.73699
SBS41 1	12.7338
SBS41 1	7.29116
SBS41 1	7.08929
SBS41 1	5.21869
SBS41 1	6.16257
SBS41 1	0
SBS41 1	3.44368
SBS41 1	14.9325
SBS41 1	2.84886
SBS41 1	7.54422
SBS41 1	7.35178
SBS41 1	0.167968
SBS41 1	5.42023
SBS41 1	6.98476
SBS41 1	7.79768
SBS41 1	2.37668
SBS41 1	21.6749
SBS41 1	7.9221
SBS41 1	2.55626
SBS41 1	1.69858
SBS41 1	3.52033
SBS41 1	7.4357
SBS41 1	10.5254
SBS41 1	1.34437
SBS41 1	0
SBS41 1	6.04976
SBS41 1	1.56383
SBS41 1	6.90036
SBS41 1	6.23354
SBS41 1	17.2824
SBS41 1	6.7521
SBS41 1	7.02512
SBS41 1	7.21759
SBS41 1	3.57123
SBS41 1	5.72957
SBS41 1	0
SBS41 1	2.6105
SBS41 1	8.53692
SBS41 1	5.84717
SBS41 1	10.4967
SBS41 1	6.19977
SBS41 1	4.17859
SBS41 1	14.2592
SBS41 1	6.99195
SBS41 1	9.75328
SBS41 1	8.17463
SBS41 1	7.7207
SBS41 1	2.09294
SBS41 1	9.99195
SBS41 1	6.308
SBS41 1	2.21318
SBS41 1	12.9482
SBS41 1	4.99089
SBS41 1	11.9343
SBS41 1	10.9373
SBS41 1	2.26418
SBS41 1	7.95802
SBS41 1	7.5591
SBS41 1	10.9217
SBS41 1	4.65953
SBS41 1	2.76796
SBS41 1	0.317468
SBS41 1	2.27248
SBS41 1	7.69089
SBS41 1	7.32023
SBS41 1	9.25355
SBS41 1	10.7775
SBS41 1	4.98718
SBS41 1	3.10025
SBS41 1	2.35813
SBS41 1	4.14182
SBS41 1	5.25899
SBS41 1	1.48777
SBS41 1	14.3297
SBS41 2	0
SBS41 2	0
SBS41 2	0
SBS41 2	0
SBS41 2	0
SBS41 2	0
SBS41 2	0
SBS41 2	0.0337548
SBS41 2	0
SBS41 2	0
SBS41 2	0
SBS41 2	18.5611
SBS41 2	2.46876
SBS41 2	0
SBS41 2	2.54014
SBS41 2	7.59128
SBS41 2	0.812354
SBS41 2	8.12944
SBS41 2	3.29145
SBS41 2	2.40304
SBS41 2	0
SBS41 2	10.4917
SBS41 2	5.36861
SBS41 2	4.89629
SBS41 2	0
SBS41 2	0
SBS41 2	0
SBS41 2	4.57683
SBS41 2	0
SBS41 2	0
SBS41 2	0
SBS41 2	4.74044
SBS41 2	5.35769
SBS41 2	3.07607
SBS41 2	5.54591
SBS41 2	8.74434
SBS41 2	15.5437
SBS41 2	0
SBS41 2	8.889
SBS41 2	4.14316
SBS41 2	0
SBS41 2	2.33426
SBS41 2	1.23252
SBS41 2	0
SBS41 2	3.11604
SBS41 2	14.1613
SBS41 2	5.23214
SBS41 2	16.2126
SBS41 2	4.91713
SBS41 2	0
SBS41 2	5.0146
SBS41 2	5.16638
SBS41 2	0
SBS41 2	19.2249
SBS41 2	14.6876
SBS41 2	0
SBS41 2	3.23892
SBS41 2	1.69748
SBS41 2	8.75479
SBS41 2	4.72516
SBS41 2	7.23711
SBS41 2	0
SBS41 2	7.37435
SBS41 2	0
SBS41 2	5.90466
SBS41 2	4.10287
SBS41 2	0
SBS41 2	10.3763
SBS41 2	3.63789
SBS41 2	0
SBS41 2	3.81785
SBS41 2	3.82641
SBS41 2	0.726984
DBS2 1	22.972
DBS2 1	19.9772
DBS2 1	18.4187
DBS2 1	27.568
DBS2 1	30.9791
DBS2 1	21.6489
DBS2 1	12.7126
DBS2 1	15.0445
DBS2 1	18.4598
DBS2 1	20.9986
DBS2 1	18.6022
DBS2 1	8.60117
DBS2 1	2.04596
DBS2 1	9.90988
DBS2 1	18.2263
DBS2 1	33.7981
DBS2 1	28.2335
DBS2 1	36.5343
DBS2 1	32.7403
DBS2 1	19.1939
DBS2 1	9.69208
DBS2 1	4.04424
DBS2 1	10.2277
DBS2 1	10.3577
DBS2 1	30.9879
DBS2 1	16.0421
DBS2 1	21.8805
DBS2 1	12.8672
DBS2 1	20.3327
DBS2 1	28.6705
DBS2 1	0
DBS2 1	3.10012
DBS2 1	19.7926
DBS2 1	14.6281
DBS2 1	14.1304
DBS2 1	28.7929
DBS2 1	6.02787
DBS2 1	14.5298
DBS2 1	14.5948
DBS2 1	27.831
DBS2 1	16.0585
DBS2 1	14.4006
DBS2 1	16.4615
DBS2 1	31.5608
DBS2 1	13.5457
DBS2 1	13.7731
DBS2 1	17.9064
DBS2 1	16.3711
DBS2 1	9.25297
DBS2 1	27.3057
DBS2 1	23.6047
DBS2 1	22.3976
DBS2 1	20.913
DBS2 1	2.76803
DBS2 1	12.5616
DBS2 1	0
DBS2 1	32.6613
DBS2 1	15.7297
DBS2 1	16.977
DBS2 1	15.1553
DBS2 1	15.8025
DBS2 1	21.688
DBS2 1	1.34266
DBS2 1	19.863
DBS2 1	28.6709
DBS2 1	19.3334
DBS2 1	17.9072
DBS2 1	19.4491
DBS2 1	41.4088
DBS2 1	3.63605
DBS2 1	22.2636
DBS2 1	24.6315
DBS2 1	21.8544
DBS2 1	32.4499
DBS2 1	3.52675
DBS2 1	24.9046
DBS2 1	29.3008
DBS2 1	5.01053
DBS2 1	18.5627
DBS2 1	46.3557
DBS2 1	50.0792
DBS2 1	21.1957
DBS2 1	14.3786
DBS2 1	22.1287
DBS2 1	11.5161
DBS2 1	0
DBS2 1	8.47823
DBS2 1	15.2597
DBS2 1	3.81999
DBS2 1	34.2324
DBS2 1	35.6854
DBS2 1	1.41267
DBS2 1	40.5314
DBS2 1	44.6039
DBS2 1	21.1339
DBS2 1	14.0653
DBS2 1	18.411
DBS2 1	41.9355
DBS2 1	25.1721
DBS2 1	21.8573
DBS2 1	14.8118
DBS2 1	17.635
DBS2 1	11.3891
DBS2 1	7.03085
DBS2 1	20.6035
DBS2 1	13.1505
DBS2 1	24.4984
DBS2 1	5.00373
DBS2 1	37.707
DBS2 1	26.2092
DBS2 1	13.0709
DBS2 1	12.1287
DBS2 1	21.2488
DBS2 1	15.2784
DBS2 1	14.7019
DBS2 1	21.345
DBS2 1	18.881
DBS2 1	26.1884
DBS2 1	11.0425
DBS2 1	5.81408
DBS2 1	20.2128
DBS2 1	16.9714
DBS2 1	14.9665
DBS2 1	7.46917
DBS2 2	0
DBS2 2	10.374
DBS2 2	0
DBS2 2	0
DBS2 2	0
DBS2 2	5.28713
DBS2 2	10.6243
DBS2 2	0
DBS2 2	1.42758
DBS2 2	7.27156
DBS2 2	3.7613
DBS2 2	15.4648
DBS2 2	2.79743
DBS2 2	1.08738
DBS2 2	6.74892
DBS2 2	7.83435
DBS2 2	0.792958
DBS2 2	23.8855
DBS2 2	21.283
DBS2 2	17.6742
DBS2 2	0.716002
DBS2 2	16.89
DBS2 2	30.3488
DBS2 2	21.3258
DBS2 2	1.01764
DBS2 2	2.99476
DBS2 2	3.68874
DBS2 2	16.7786
DBS2 2	1.71322
DBS2 2	4.54338
DBS2 2	3.12587
DBS2 2	18.9941
DBS2 2	25.2678
DBS2 2	10.0373
DBS2 2	17.8677
DBS2 2	31.8209
DBS2 2	15.6867
DBS2 2	39.8135
DBS2 2	17.6973
DBS2 2	19.7774
DBS2 2	0
DBS2 2	18.9219
DBS2 2	8.43642
DBS2 2	5.94922
DBS2 2	4.92565
DBS2 2	10.118
DBS2 2	14.1276
DBS2 2	10.0174
DBS2 2	24.2357
DBS2 2	1.31805
DBS2 2	24.4899
DBS2 2	22.8214
DBS2 2	20.7687
DBS2 2	3.74306
DBS2 2	10.1378
DBS2 2	0
DBS2 2	19.5882
DBS2 2	27.5168
DBS2 2	10.105
DBS2 2	27.1197
DBS2 2	9.59518
DBS2 2	20.3183
DBS2 2	9.62153
DBS2 2	0.5706
DBS2 2	15.0073
DBS2 2	12.0942
DBS2 2	16.9369
DBS2 2	21.8826
DBS2 2	19.9921
DBS2 2	16.6419
DBS2 2	24.4997
DBS2 2	32.0138
DBS2 2	4.84342
DBS4 1	17.5319
DBS4 1	19.2859
DBS4 1	16.6565
DBS4 1	10.4023
DBS4 1	23.9998
DBS4 1	14.2046
DBS4 1	23.088
DBS4 1	23.7798
DBS4 1	7.65627
DBS4 1	27.8032
DBS4 1	15.3058
DBS4 1	24.3701
DBS4 1	34.8656
DBS4 1	16.7557
DBS4 1	8.16808
DBS4 1	10.5078
DBS4 1	24.9728
DBS4 1	30.7669
DBS4 1	8.50456
DBS4 1	31.3028
DBS4 1	17.5794
DBS4 1	14.9822
DBS4 1	20.5926
DBS4 1	21.36
DBS4 1	15.6331
DBS4 1	17.4902
DBS4 1	17.7301
DBS4 1	20.4419
DBS4 1	15.3511
DBS4 1	12.3768
DBS4 1	0
DBS4 1	0.26272
DBS4 1	17.0371
DBS4 1	30.6684
DBS4 1	15.9416
DBS4 1	9.81005
DBS4 1	3.80473
DBS4 1	19.5688
DBS4 1	12.7176
DBS4 1	15.8169
DBS4 1	8.94369
DBS4 1	11.0588
DBS4 1	23.2148
DBS4 1	19.9076
DBS4 1	0.768197
DBS4 1	28.9064
DBS4 1	22.527
DBS4 1	5.80696
DBS4 1	21.7087
DBS4 1	32.0875
DBS4 1	16.8848
DBS4 1	26.3049
DBS4 1	5.19508
DBS4 1	0
DBS4 1	14.9504
DBS4 1	0
DBS4 1	13.6156
DBS4 1	14.193
DBS4 1	26.5815
DBS4 1	15.3937
DBS4 1	22.948
DBS4 1	13.006
DBS4 1	32.4179
DBS4 1	25.3089
DBS4 1	21.3736
DBS4 1	17.9658
DBS4 1	18.0747
DBS4 1	25.1821
DBS4 1	13.9936
DBS4 1	13.873
DBS4 1	21.0143
DBS4 1	9.43967
DBS4 1	28.6592
DBS4 1	14.1174
DBS4 1	1.7579
DBS4 1	12.6541
DBS4 1	19.2546
DBS4 1	6.18489
DBS4 1	23.8342
DBS4 1	10.858
DBS4 1	18.642
DBS4 1	24.3019
DBS4 1	17.9685
DBS4 1	0
DBS4 1	28.6826
DBS4 1	48.2209
DBS4 1	13.9794
DBS4 1	38.4619
DBS4 1	23.7408
DBS4 1	10.5028
DBS4 1	19.0069
DBS4 1	0
DBS4 1	6.85579
DBS4 1	8.39335
DBS4 1	15.5565
DBS4 1	8.89753
DBS4 1	14.6147
DBS4 1	27.0723
DBS4 1	25.7353
DBS4 1	20.7106
DBS4 1	19.2995
DBS4 1	22.6973
DBS4 1	5.43358
DBS4 1	19.2678
DBS4 1	15.8117
DBS4 1	37.3616
DBS4 1	16.5579
DBS4 1	8.55623
DBS4 1	9.72056
DBS4 1	13.8381
DBS4 1	10.904
DBS4 1	18.4927
DBS4 1	25.501
DBS4 1	18.8451
DBS4 1	18.6926
DBS4 1	8.05626
DBS4 1	30.5351
DBS4 1	13.7925
DBS4 1	33.3991
DBS4 1	10.1624
DBS4 1	20.55
DBS4 1	17.2406
DBS4 1	23.0082
DBS4 1	7.06523
DBS4 2	25.2355
DBS4 2	0
DBS4 2	0
DBS4 2	1.27376
DBS4 2	16.6137
DBS4 2	5.5247
DBS4 2	0
DBS4 2	7.43269
DBS4 2	0
DBS4 2	0
DBS4 2	0
DBS4 2	31.3673
DBS4 2	3.78686
DBS4 2	0.575012
DBS4 2	7.76266
DBS4 2	14.0004
DBS4 2	0
DBS4 2	13.9781
DBS4 2	25.3404
DBS4 2	34.5408
DBS4 2	3.84606
DBS4 2	5.45366
DBS4 2	21.8202
DBS4 2	21.2856
DBS4 2	0.809097
DBS4 2	3.43116
DBS4 2	5.21004
DBS4 2	22.2444
DBS4 2	1.86854
DBS4 2	1.93416
DBS4 2	4.0321
DBS4 2	13.3683
DBS4 2	15.3774
DBS4 2	7.66432
DBS4 2	22.6021
DBS4 2	10.5458
DBS4 2	10.1234
DBS4 2	6.00159
DBS4 2	23.6416
DBS4 2	10.0562
DBS4 2	0
DBS4 2	18.4171
DBS4 2	6.43219
DBS4 2	10.6769
DBS4 2	20.8336
DBS4 2	8.24386
DBS4 2	13.7489
DBS4 2	6.84546
DBS4 2	15.5529
DBS4 2	2.40927
DBS4 2	26.5123
DBS4 2	10.1083
DBS4 2	29.5085
DBS4 2	6.11608
DBS4 2	19.2897
DBS4 2	0
DBS4 2	0.191803
DBS4 2	14.9174
DBS4 2	22.8152
DBS4 2	2.53419
DBS4 2	26.5081
DBS4 2	6.77035
DBS4 2	26.9446
DBS4 2	15.2292
DBS4 2	20.0689
DBS4 2	23.9417
DBS4 2	6.07191
DBS4 2	20.8796
DBS4 2	19.9352
DBS4 2	13.8016
DBS4 2	14.2023
DBS4 2	1.56148
DBS4 2	0.454944
DBS6 1	5.15375
DBS6 1	14.5401
DBS6 1	14.5034
DBS6 1	7.68215
DBS6 1	3.02686
DBS6 1	15.1231
DBS6 1	14.2398
DBS6 1	4.69553
DBS6 1	18.2062
DBS6 1	0
DBS6 1	16.532
DBS6 1	11.2759
DBS6 1	21.3438
DBS6 1	16.1887
DBS6 1	15.4852
DBS6 1	12.5979
DBS6 1	14.2429
DBS6 1	9.17684
DBS6 1	11.8261
DBS6 1	8.72431
DBS6 1	9.29333
DBS6 1	28.9549
DBS6 1	4.77251
DBS6 1	20.7284
DBS6 1	7.24904
DBS6 1	8.54335
DBS6 1	9.49116
DBS6 1	19.3565
DBS6 1	6.77226
DBS6 1	3.39299
DBS6 1	0
DBS6 1	3.44384
DBS6 1	8.37858
DBS6 1	1.98111
DBS6 1	5.83105
DBS6 1	19.5937
DBS6 1	4.83512
DBS6 1	25.8781
DBS6 1	13.3261
DBS6 1	17.7814
DBS6 1	7.88105
DBS6 1	6.78978
DBS6 1	2.35108
DBS6 1	7.15351
DBS6 1	21.1023
DBS6 1	11.1024
DBS6 1	7.06104
DBS6 1	7.47623
DBS6 1	6.33963
DBS6 1	4.14733
DBS6 1	10.3137
DBS6 1	6.44661
DBS6 1	29.3341
DBS6 1	0
DBS6 1	20.6868
DBS6 1	19.1513
DBS6 1	11.163
DBS6 1	12.1581
DBS6 1	17.1169
DBS6 1	7.13675
DBS6 1	11.5396
DBS6 1	5.88377
DBS6 1	25.7397
DBS6 1	12.2128
DBS6 1	14.9931
DBS6 1	10.9562
DBS6 1	7.52035
DBS6 1	9.93468
DBS6 1	0
DBS6 1	16.5605
DBS6 1	24.4432
DBS6 1	3.94258
DBS6 1	16.7074
DBS6 1	3.31626
DBS6 1	2.54022
DBS6 1	10.1943
DBS6 1	17.0023
DBS6 1	2.77994
DBS6 1	6.15914
DBS6 1	5.88465
DBS6 1	6.90654
DBS6 1	0.00867749
DBS6 1	8.16119
DBS6 1	1.13306
DBS6 1	16.1901
DBS6 1	4.03181
DBS6 1	13.1996
DBS6 1	1.39485
DBS6 1	9.70267
DBS6 1	3.82236
DBS6 1	5.1419
DBS6 1	0
DBS6 1	10.5455
DBS6 1	18.0853
DBS6 1	7.44218
DBS6 1	2.98642
DBS6 1	15.7074
DBS6 1	11.0232
DBS6 1	13.3644
DBS6 1	14.2204
DBS6 1	18.4847
DBS6 1	9.07357
DBS6 1	12.3212
DBS6 1	16.1217
DBS6 1	10.8463
DBS6 1	11.8938
DBS6 1	9.78176
DBS6 1	0
DBS6 1	9.87446
DBS6 1	15.3857
DBS6 1	1.03791
DBS6 1	0
DBS6 1	11.3467
DBS6 1	11.8977
DBS6 1	16.6787
DBS6 1	2.65216
DBS6 1	2.68017
DBS6 1	27.9018
DBS6 1	15.8742
DBS6 1	17.5042
DBS6 1	8.04731
DBS6 1	5.22072
DBS6 1	3.19948
DBS6 1	11.897
DBS6 2	0
DBS6 2	0
DBS6 2	0
DBS6 2	0
DBS6 2	1.12838
DBS6 2	3.42255
DBS6 2	0
DBS6 2	12.1801
DBS6 2	0
DBS6 2	0
DBS6 2	0
DBS6 2	3.72472
DBS6 2	9.71516
DBS6 2	0.40549
DBS6 2	2.63481
DBS6 2	9.52451
DBS6 2	0
DBS6 2	16.7002
DBS6 2	13.1723
DBS6 2	5.59599
DBS6 2	5.00899
DBS6 2	7.31644
DBS6 2	3.85704
DBS6 2	20.5232
DBS6 2	0.286812
DBS6 2	5.83566
DBS6 2	3.15733
DBS6 2	17.9346
DBS6 2	1.18174
DBS6 2	3.55897
DBS6 2	1.29102
DBS6 2	7.35339
DBS6 2	9.33016
DBS6 2	13.0024
DBS6 2	18.8686
DBS6 2	6.07606
DBS6 2	8.43396
DBS6 2	1.40795
DBS6 2	13.8067
DBS6 2	16.7263
DBS6 2	0
DBS6 2	8.88977
DBS6 2	0
DBS6 2	11.8127
DBS6 2	6.19029
DBS6 2	1.54585
DBS6 2	6.55359
DBS6 2	2.4395
DBS6 2	14.1486
DBS6 2	0.533096
DBS6 2	23.3967
DBS6 2	7.59413
DBS6 2	14.7787
DBS6 2	3.1783
DBS6 2	13.5456
DBS6 2	0
DBS6 2	0
DBS6 2	27.2626
DBS6 2	5.89506
DBS6 2	5.6678
DBS6 2	8.20111
DBS6 2	0
DBS6 2	7.14936
DBS6 2	22.4857
DBS6 2	6.42952
DBS6 2	0.153752
DBS6 2	0
DBS6 2	17.6113
DBS6 2	4.87241
DBS6 2	6.77785
DBS6 2	14.4584
DBS6 2	7.74506
DBS6 2	0.623839

## Sheet: Figure 5
TOP track
sig \ rand_id	1	2	3	4	5	6	7	8	9	10	11	12	13	14	15	16	17	18	19	20	21	22	23	24	25	26	27	28	29	30	31	32	33	34	35	36	37	38	39	40	41	42	43	44	45	46	47	48	49
DBS2	-0.046485	-0.011144	-0.003596	0.021039	0.043927	-0.02942	-0.029462	0.005909	-0.011287	-0.027428	0.023254	-0.00994	0.015473	0.01205	-0.006424	-0.008941	-0.015903	0.030162	-0.011888	-0.027251	-0.031532	0.049113	0.00117	-0.010909	-0.002449	0.001904	0.002229	0.013203	-0.012091	-0.025561	-0.058001	0.009748	-0.019472	-0.030406	-0.020412	-0.001284	-0.026358	0.001971	0.000255	-0.037191	0.025184	0.01092	0.03535	0.005464	0.013408	-0.008382	0.006788	-0.011507	-0.007283
SBS8	-0.047294	0.013986	-0.012858	0.028661	0.004079	-0.003004	0.002553	0.041954	0.062458	-0.057756	0.009748	-0.039065	0.016411	-0.001962	0.006279	-0.00115	0.006384	0.001782	-0.009819	-0.003643	0.012304	0.018849	0.012911	0.021865	-0.053852	-0.049431	-0.068859	0.001205	-0.066933	0.032506	0.020973	-0.005925	0.011704	0.033493	-0.024029	-0.006773	0.021979	-0.032836	-0.015871	0.000355	0.036517	-0.027613	0	0.043124	-0.00061	0.050223	0.050733	0.069237	0.031246
DBS5	-0.033122	-0.032618	0.027436	0.043026	0.083123	0.053926	0.063161	0.07044	0.066095	0.069586	0.07121	0.026039	0.051208	0.022262	0.056115	0.065132	0.074126	0.057022	0.063519	0.073092	0.074524	-0.018151	0.028978	0.035796	-0.007463	-0.005614	-0.018207	0.061163	-0.010538	-0.028178	-0.010266	0.03904	0.042359	0.047479	0.047493	-0.010393	0.03672	0.059406	0.026747	0.048556	0.078015	0.065248	0.028695	0.085008	-0.013681	0.082992	0.068219	0.091914	0.081376
SBS35	-0.023215	-0.001634	0.033999	-0.005465	0.072164	0.055831	0.059874	0.049155	0.038586	0.023015	0.039049	0.095962	0.042146	-0.002428	0.081336	0.109952	0.071027	0.048075	0.068782	0.055054	0.094572	0.023452	0.025964	0.05753	0.006029	-0.004551	0.009965	0.008995	0.002325	-0.015762	-0.018613	0.036176	0.003379	0.025357	0.026862	-0.005431	0.065491	0.026058	0.012246	-0.020372	0.04293	0.019868	-0.005621	0.018907	-0.008658	0.02518	0.067931	0.104229	0.072124
SBS17b	0.216663	0.019744	0.002948	0.03423	0.034749	0.086468	0.070643	0.093453	0.068096	0.112065	0.010711	-0.003067	0.012024	0.042573	0.066781	0.035553	0.023352	0.054496	0.084701	0.078831	0.063598	0.076351	0.038552	0.037731	0.095165	0.095545	0.11402	0.095499	0.174718	0.170406	0.193344	0.188082	0.205859	0.160018	0.116572	0.149244	0.086761	0.157098	0.088681	0.096948	0.109903	0.18977	0.076938	0.038704	0.055093	0.055877	0.050456	0.058173	0.063921
SBS17a	0.004505	-0.00615	-0.016999	0.04402	0.0144	0.079278	0.079907	0.063092	0.064931	0.068567	0.01298	-0.016999	-0.010537	0.031807	0.035177	0.02451	0.010512	0.029061	0.056281	0.014318	0.024252	0.042668	0.014495	0.010732	0.223516	0.22048	0.104844	0.155208	0.162133	0.166645	0.212783	0.167766	0.300135	0.241227	0.211058	0.109172	0.142659	0.058034	0.049147	0.109557	0.097674	0.125908	0.089353	0.089078	0.143563	0.048102	0.055628	0.097159	0.103734
DBS8	0.070114	-0.001476	0.005676	0.005074	0.001619	-0.001476	0.000458	0.00245	-0.001476	-0.001476	-0.001476	-0.001476	0.004175	-0.001476	-0.001476	0.001872	0.027163	-0.001476	0.021793	-0.001476	-0.000586	0.000938	-0.001476	-0.001476	0.006801	0.011594	0.021198	0.006206	0.021429	0.01899	-0.001476	0.007638	0.012109	0.017366	0.026154	0.044601	-0.001476	0.013574	0.01753	0.011801	0.044703	0.003536	0.023843	0.006562	0.059222	-0.000731	-0.000259	0.004538	-0.000634
SBS39	0.140647	0.094016	0.09792	0.016805	0.005659	0.019122	0.036932	0.021554	0.030454	0.103257	0.131876	0.086313	0.096301	0.112288	0.131066	0.059338	0.050883	0.071605	0.123713	0.066511	0.133024	0.167389	0.058247	0.042342	-0.055782	-0.055782	-0.019951	0.001317	-0.04174	0.001541	-0.011445	0.013684	-0.018716	-0.011702	-0.054721	0.018141	0.018086	0.007679	0.04964	-0.008211	-0.001412	-0.02439	-0.018088	-0.055782	-0.035735	-0.055782	0.04068	-0.031889	-0.008192
SBS41	-0.06098	-0.010993	-0.051162	-0.009536	0.050965	0.041188	0.035972	0.027786	0.037018	0.004569	0.017802	0.008621	0.017907	0.000871	0.010107	-0.016836	-0.010397	-0.049313	-0.06098	-0.06098	-0.06098	-0.00175	-0.014737	-0.057279	0.067041	0.067682	0.024521	-0.06098	-0.06098	-0.045276	-0.06098	-0.050988	-0.06098	-0.06098	-0.06098	-0.06098	-0.06098	-0.043227	-0.06098	-0.036196	-0.01061	-0.011979	0.00375	-0.039904	-0.059155	0.009857	0.061337	0.009201	0.042498
SBS9	-0.03321	0.042425	0.04515	-0.006088	0.134032	0.152956	0.134108	0.109632	0.029063	0.17378	0.108183	0.193539	0.168748	0.100031	0.073721	0.064135	0.075594	0.018289	-0.011858	0.043252	0.031833	0.030647	0.061768	0.047828	0.02739	0.025019	0.113446	-0.03321	0.033452	0.003449	-0.03321	0.074072	-0.03321	-0.03321	0.022956	-0.03321	-0.03321	0.013942	0.032123	-0.0145	0.006087	0.021827	-0.008905	-0.03321	-0.03321	-0.004699	0.060534	0.018267	0.003722
SBS37	-0.05839	-0.018708	-0.011726	0.0495	0.011733	-0.05839	-0.02628	-0.05839	-0.050568	0.049769	0.019215	-0.020595	-0.025632	0.021786	-0.028172	-0.02011	0.004333	-0.043278	-0.05839	-0.05839	-0.05839	-0.056955	-0.05839	-0.030056	0.038759	0.056253	0.057264	-0.05839	0.014367	-0.010212	-0.05839	-0.05839	-0.05839	-0.05839	-0.05839	-0.05839	-0.05839	-0.026032	-0.05839	0.035603	0.017951	0.043638	0.02074	0.022939	0.103634	-0.05839	0.010017	0.045517	0.032793
DBS4	0.042558	0.040603	-0.002958	0.013309	-0.057236	0.018341	0.026963	0.05106	0.033674	-0.015512	0.017905	0.059393	0.028262	0.022236	-0.025606	-0.00803	-0.024958	-0.025377	-0.036009	-0.024959	-0.005711	-0.020669	-0.016619	-0.005184	0.031478	-0.031808	0.01284	-0.055867	-0.013962	-0.024017	-0.021574	-0.038404	0.002865	-0.050758	-0.028099	-0.059298	-0.035676	-0.005852	-0.004677	-0.017114	-0.039689	-0.050389	0.01748	-0.038221	-0.006119	-0.001313	-0.000211	0.029817	0.035122
DBS6	0	0.000633	-0.017712	-0.010441	-0.002788	-0.004464	-0.00478	-0.025886	-0.057948	-0.004103	-0.027893	0.050755	0.027332	-0.042936	-0.011065	-0.019184	-0.015775	-0.004896	0.050958	0.007542	0.020322	-0.015889	-0.023802	0.002237	-0.032065	-0.035557	0.011326	0.05174	-0.002509	-0.009463	-0.021505	0.023505	-0.023637	-0.001272	-0.009338	-0.003198	0.018893	0.002414	-0.021921	0.000635	-0.032845	-0.019378	-0.055457	0.01148	-0.01438	-0.007027	-0.001888	-0.024271	-0.010498
SBS1	-0.071718	0.003135	0.016079	0.00773	-0.06434	-0.049948	-0.038687	-0.037469	-0.028514	-0.088012	-0.061625	-0.02921	-0.029981	-0.029624	-0.042995	-0.028263	-0.00202	-0.027878	-0.037821	-0.021903	-0.01081	-0.069981	-0.039794	-0.015692	-0.027479	-0.026147	-0.038317	-0.017534	-0.04211	-0.059917	-0.047847	-0.080113	-0.069707	-0.068051	-0.050046	-0.033147	-0.019095	-0.035355	-0.03129	0.027385	-0.066051	-0.050853	-0.014326	-0.023767	-0.016747	-0.065268	-0.047623	-0.055912	-0.043468
SBS18	-0.060555	-0.006194	0.002105	0.023147	-0.048577	-0.054718	-0.049253	-0.053443	-0.034395	-0.035192	-0.033029	-0.03951	-0.00997	-0.025807	-0.035773	0.006637	0.019531	0.006627	-0.010861	-0.008383	-0.028129	-0.041614	-0.004927	-0.003395	-0.01276	-0.014724	-0.021458	0.018317	-0.037029	-0.018324	-0.060555	-0.060555	-0.060555	-0.060555	-0.039204	-0.041419	-0.012928	-0.024331	-0.02184	-0.009048	-0.03354	-0.040643	0.019631	0.001265	0.005896	-0.056798	-0.023104	-0.013938	0.000724
DBS9	-0.023904	0.047892	0.010774	0.011633	-0.037324	-0.002782	-0.002934	-0.029563	-0.018662	-0.012653	-0.032803	0.03787	-0.036983	0.071686	-0.037324	-0.01649	-0.013031	0.014282	-0.035158	-0.022677	-0.025581	0.00713	0.013741	-0.017614	-0.000326	0.000733	0.025423	-0.029861	0.020512	0.012207	-0.021902	-0.018925	-0.03413	-0.023657	-0.012541	0.010448	-0.017874	-0.009951	-0.000616	0.046876	-0.037324	-0.015007	0.019503	-0.02248	0.018502	-0.000243	-0.027632	-0.026622	-0.037324
SBS5	0	0	0	0.064255	0	0	0	0	0	0	0	0	0	0	0	0	0	0	0	0	0	0	0	0	0	0	0	0	0	0	0	0	0	0	0	0	0	0	0	0	0	0	0	0.037076	0	0	0	0	0
SBS40	-0.009525	0.023371	0.047632	-0.009525	-0.009525	-0.009525	-0.009525	0.025757	0.007317	-0.009525	0.032654	0.037291	-0.009525	0.007723	-0.009525	-0.009525	-0.009525	-0.009525	-0.009525	-0.009525	-0.009525	-0.009525	-0.009525	-0.009525	-0.009525	-0.009525	-0.009525	-0.009525	0.086776	-0.009525	-0.009525	-0.009525	-0.009525	-0.009525	-0.009525	-0.009525	-0.009525	-0.009525	-0.009525	-0.009525	0.070832	0.004557	-0.009525	0.037672	0.052716	-0.009525	-0.009525	-0.009525	-0.009525
DBS11	-0.056068	-0.029074	-0.056068	-0.034106	-0.014725	0.007524	0.020911	-0.026479	0.00862	-0.023121	-0.018508	-0.00545	0.001749	-0.00466	-0.020936	-0.00376	-0.001628	-0.020287	0.023893	-0.010622	-0.006847	0.053517	0.043276	0.019373	0.02252	0.019426	0.009929	0.024436	-0.011115	0.020937	-0.051902	0.008125	0	-0.031602	0.041496	0.050637	0.040833	-0.00085	0.02264	0.045963	-0.024837	-0.01442	-0.033743	0.003179	0.015866	0.02677	-0.026165	-0.009536	-0.012645
DBS10	0	0	0	0	0	0	0	0	0	0	0	0	0	0	0	0	0	0	0	0	0	0	0	0.07509	0	0	0	0	0	0	0	0	0	0	0	0	0	0.025624	0	0.033519	0	0	0	0	0	0.003357	0	0	0
DBS7	-0.015358	0.05367	0.02885	0.004129	-0.0179	0.042342	0.015045	-0.012459	0.031581	0.040445	-0.007598	-0.03034	-0.004773	-0.020779	0.068599	0.032166	-7e-05	-0.00789	-0.016311	0.031686	0.009585	0.028278	0.017091	0.057651	0.06493	0.091122	0.032291	-0.01887	0.071759	0.109772	0.201132	0.014661	0.058663	0.058476	-0.009344	0.052149	0.062419	-0.00276	0.020622	-0.024655	-0.020251	0.019403	0.004025	-0.039501	0.001993	-0.021894	0.012035	-0.013845	0.000895
SBS15	-0.025506	0.007972	-0.004317	0.002323	-0.025506	-0.003038	0.007812	-0.004172	-0.015269	-0.005431	-0.003251	-0.025506	-0.025506	-0.008592	0.015902	-0.005902	0.007762	-0.004065	-0.025506	0.000321	0.005247	-0.004404	-0.020129	-0.025506	-0.009148	-0.015702	-0.025506	-0.020998	-0.011938	-0.005668	-0.025506	-0.025506	-0.025506	-0.025506	-0.025506	-0.001693	-0.025506	0.024385	0.015705	-0.016192	-0.025506	-0.009131	0.009898	-0.025506	0.014724	-0.025506	-0.017604	-0.025506	-0.024539
SBS44	0	0.001725	0.00804	0	0	0	0	0	0.00346	0	0.004037	0	0	0	0	0	0	0.00163	0	0	0.009186	0	0	0	0	0	0	0	0.000732	0	0	0	0	0	0	0	0	0	0	0	0.020951	0.00146	0	0	0	0	0	0	0
DBS3	0.294061	0.082834	0.061265	-0.015287	0.019434	-0.022738	-0.024817	-0.001906	-0.024409	0.029057	0.002718	0.001898	-0.024817	0.043482	0.02134	-0.004736	0.00233	-0.004958	0.03645	0.044053	0.054748	0.05925	0.056864	-0.016403	0.038058	0.055399	0.046211	0.048808	0.056938	0.079902	0.056104	0.056011	0.030266	0.107119	0.086938	0.035038	0.038641	-0.015275	0.031164	0.052397	-0.011229	0.047159	-0.024817	0.060432	0.017127	-0.024817	0.006657	-0.024817	-0.020772
SBS10a	-0.016295	-0.002493	0.019663	-0.009583	0.007753	-0.000251	0.002828	-0.012972	-0.003185	-0.026644	0.004429	-0.021253	-0.028771	-0.001094	0.005687	0.004529	0.006936	0.004657	0.002231	0.016584	-0.012292	-0.008506	0.010915	0.007696	-0.00644	-0.008998	-0.010953	0.004365	-0.006316	-0.015971	-0.023759	-0.030308	-0.021222	-0.009646	-0.010892	-0.001439	0.006099	-0.007734	-0.000554	-0.030768	0.00748	-0.012367	0.006264	0.001273	-0.012155	0.032393	-0.006662	0.003819	0.005
SBS10b	-0.030045	0.007418	-0.002681	0.013614	-0.021028	-0.01732	-0.011826	8.1e-05	-0.007828	-0.030045	-0.009226	-0.027526	-0.018264	-0.01775	-0.020521	-0.015391	0.025337	-0.002622	-0.030045	-0.020303	-0.022348	-0.014242	-0.022278	-0.003446	-0.006272	-0.010616	-0.011609	-0.030045	-0.007878	-0.014119	-0.030045	-0.030045	-0.030045	-0.030045	-0.024642	-0.020498	-0.020012	0.000351	-0.020959	0.006109	-0.021624	-0.0238	-0.005716	0.001433	0.016765	-0.022658	-0.01797	-0.010317	-0.00136
SBS28	0	0	0	0	0	0	0	0	0	0	0	0	0	0	0	0	0	0	0	0	0	0	0	0	0	0	0	0	0.031537	0	0	0	0	0	0	0	0	0	0	0.015291	0.100436	0.10666	0.090059	0.129428	0.100992	0	0	0	0
BOTTOM track
rand_id	1	2	3	4	5	6	7	8	9	10	11	12	13	14	15	16	17	18	19	20	21	22	23	24	25	26	27	28	29	30	31	32	33	34	35	36	37	38	39	40	41	42	43	44	45	46	47	48	49
log2TMB	3.60919	3.14104	2.64129	3.27402	3.73565	4.10972	3.619	3.29951	3.45574	4.2412	4.03062	3.32209	2.99688	2.92355	4.02195	3.27897	2.96278	3.22164	3.39428	3.34214	3.03192	3.63497	3.03112	2.86587	4.076	4.01016	3.19796	3.80478	3.58815	4.02728	4.00038	4.59424	4.50962	4.29897	2.5694	3.14275	3.21355	3.47011	2.89316	3.11518	4.32869	3.58857	3.43531	3.05991	2.53976	3.38706	4.11555	3.79935	3.51671
[truncated: 380 more columns]

## Sheet: Figure 6
LEFT panel			RIGHT panel
options	n		marker	on-label options
none yet	191		WT-RAS/RAF	91
multiple	57		BRAF V600E	28
at least 1 on-label	121		MSI	5
at least 1 off-label	11		BRAF & MSI	5
TMB>10	49		WT-RAS/RAF & MSI	3

## Sheet: Suppl Figure 1
gene / rand_id	1	2	3	4	5	6	7	8	9	10	11	12	13	14	15	16	17	18	19	20	21	22	23	24	25	26	27	28	29	30	31	32	33	34	35	36	37	38	39	40	41	42	43	44	45	46	47	48	49
KRAS	0	1	1	1	1	0	0	0	0	0	1	0	0	0	1	1	0	0	1	0	0	1	0	0	0	0	0	0	1	1	1	0	0	1	0	0	0	1	1	1	1	1	1	0	0	1	1	1	0
BRAF	1	0	0	0	0	1	0	0	0	1	0	0	0	1	0	0	0	0	0	0	0	0	0	0	0	0	1	0	0	0	0	1	0	0	0	0	1	0	0	0	0	0	0	1	0	0	1	0	0
NRAS	0	0	0	0	0	0	1	0	0	1	0	0	0	0	0	0	1	0	0	0	0	0	0	0	0	0	0	1	0	0	0	0	0	0	0	0	0	0	0	0	0	0	0	0	0	0	0	0	1
RNF43	0	0	0	0	0	0	0	0	0	1	0	0	0	0	0	0	0	0	0	0	0	0	0	0	0	0	1	0	0	0	0	0	0	0	0	0	0	0	0	0	0	0	0	0	0	0	0	0	0
TP53	0	0	0	0	1	0	1	1	1	1	1	1	1	0	1	1	1	1	0	1	1	0	0	1	1	0	0	1	1	1	1	1	1	1	1	1	0	1	1	1	1	1	0	1	1	1	0	1	1
APC	0	1	1	1	1	0	1	1	1	0	1	1	0	0	1	1	1	1	1	1	1	1	0	0	0	1	0	1	1	0	1	0	1	1	1	1	1	1	1	1	1	1	0	1	1	1	0	1	1
[truncated: 380 more columns]

## Sheet: Suppl Figure 2
TIL	group2
1.95901	MSS-H
3.41021	MSI
3.61432	MSI
3.62951	MSI
3.2689	MSI
4.02205	MSI
5.78729	MSI
2.45074	MSS-H
3.52354	MSS-H
3.8419	MSS-H
3.21545	MSS-H
2.9943	MSS-H
3.21696	MSS-H
3.0168	MSS-H
2.53574	MSS-H
1.68477	MSS-H
2.86413	MSS-H
3.81891	MSS-H
3.30863	MSS-H
2.30231	MSS-H
2.79656	MSS-H
3.70199	MSS-L
2.46992	MSS-L
1.99301	MSS-L
2.4949	MSS-L
2.77493	MSS-L
1.96422	MSS-L
3.76069	MSS-L
1.41511	MSS-L
1.32672	MSS-L
3.48622	MSS-L
3.24791	MSS-L
2.97426	MSS-L
3.8908	MSS-L
3.83707	MSS-L
3.63919	MSS-L
2.8394	MSS-L
2.59396	MSS-L
2.45061	MSS-L
2.4668	MSS-L
2.24665	MSS-L
1.72842	MSS-L
2.19234	MSS-L
3.47371	MSS-L
3.09546	MSS-L
2.61949	MSS-L
2.12443	MSS-L
2.50325	MSS-L
3.13119	MSS-L
4.08389	MSS-L
2.90266	MSS-L
2.66664	MSS-L
2.54428	MSS-L
3.41923	MSS-L
2.14093	MSS-L
2.62077	MSS-L
2.3232	MSS-L
2.26266	MSS-L
3.97663	MSS-L
3.984	MSS-L
2.56321	MSS-L
3.17375	MSS-L
3.63863	MSS-L
2.55919	MSS-L
3.286	MSS-L
4.24404	MSS-L
3.12925	MSS-L
3.52247	MSS-L
3.07854	MSS-L
3.55142	MSS-L
3.18502	MSS-L
4.07979	MSS-L
3.63613	MSS-L
3.18309	MSS-L
2.46672	MSS-L
2.17616	MSS-L
3.50107	MSS-L
3.52431	MSS-L
2.57987	MSS-L
1.98956	MSS-L
4.22286	MSS-L
3.48081	MSS-L
3.86424	MSS-L
3.19356	MSS-L
